# Supplementary material for: A Caenorhabditis elegans ortholog of human selenium-binding protein 1 is a pro-aging factor protecting against selenite toxicity
Source: Redox Biol. 2019 Sep 11;28:101323. doi: 10.1016/j.redox.2019.101323 (PMC6812014; doi:10.1016/j.redox.2019.101323)
Supplement: Multimedia component 2 [file mmc2.xls]

## Sheet: Y37A1B.5 RNAi vs Control
Wormbase gene ID	Mean Count of all Samples	Mean Count Y37 RNAi-Samples	Mean Count Control-Samples	log2 Fold Change	stat	p-value	Adjusted p-value	Gene Symbol
WBGene00049393	85.4372	170.874	0	3.28931	8.17819	2.88134e-16	7.35029e-14
WBGene00049307	81.274	162.548	0	3.09792	8.07601	6.69223e-16	1.64153e-13
WBGene00009706	254.351	467.362	41.3399	2.8213	16.457	7.4731e-61	9.53194e-57	argk-1
WBGene00171210	46.2344	92.4689	0	2.43953	7.32391	2.40841e-13	3.2336e-11
WBGene00006075	62.3901	107.858	16.9222	1.75939	8.45803	2.71938e-17	9.39793e-15	str-7
WBGene00009048	829.363	1311.3	347.421	1.74891	14.4195	3.89983e-47	2.48712e-43	cth-1
WBGene00016274	531.282	848.029	214.535	1.74018	12.3664	3.97458e-35	1.68986e-31	C30G12.2
WBGene00010928	42.6607	77.4439	7.87744	1.67956	7.50825	5.99218e-14	9.22679e-12	clec-258
WBGene00000989	286.682	452.856	120.508	1.62527	10.6166	2.49582e-26	5.30571e-23	dhs-26
WBGene00015932	126.581	207.624	45.5385	1.57622	8.17932	2.8546e-16	7.35029e-14	C17H12.6
WBGene00171541	284.397	568.793	0	1.53522	8.80878	1.26521e-18	6.72405e-16
WBGene00020674	4277.64	6219.49	2335.8	1.27647	10.088	6.24293e-24	9.95357e-21	T22B7.7
WBGene00007864	54.8614	86.0232	23.6996	1.26586	6.26906	3.63238e-10	2.7578e-08	irg-6
WBGene00007875	865.263	1241.98	488.545	1.25003	11.3187	1.06058e-29	3.38191e-26	dod-24
WBGene00000966	233.536	338.142	128.929	1.22065	8.67526	4.12596e-18	1.87952e-15	dhs-2
WBGene00012538	2588.89	4073.21	1104.57	1.21509	5.97908	2.24407e-09	1.43835e-07	Y37A1B.5	Comment:	This upregulation is likely due to detection of RNAi plasmid. qRT-PCR analysis verified that downregulation of Y37A1B.5 was achieved by RNAi (to 7.7 +/- 2.8 % of control)
WBGene00007605	3534.13	4978.49	2089.77	1.17283	11.2377	2.66204e-29	6.79086e-26	asp-10
WBGene00010123	67.2532	101.608	32.8987	1.16738	6.01173	1.83556e-09	1.18845e-07	F55G11.2
WBGene00003091	1457.78	2053.85	861.706	1.15436	9.98857	1.71033e-23	2.42391e-20	lys-2
WBGene00016013	69.1791	104.593	33.7651	1.15412	5.90127	3.6071e-09	2.1805e-07	C23G10.6
WBGene00021491	80.2132	119.967	40.4595	1.15076	6.04199	1.52229e-09	1.02193e-07	comt-4
WBGene00000983	335.831	472.515	199.147	1.12765	8.9821	2.65649e-19	1.78334e-16	dhs-20
WBGene00018375	81.5622	119.698	43.4267	1.11687	6.1201	9.35191e-10	6.55404e-08	F43C9.1
WBGene00000751	860.988	1206.31	515.662	1.11017	8.87887	6.75452e-19	3.74582e-16	col-178
WBGene00009047	52.9466	79.8546	26.0386	1.07993	5.32734	9.9664e-08	4.4448e-06
WBGene00010125	135.033	193.856	76.2088	1.0798	6.29469	3.08011e-10	2.36668e-08	dod-22
WBGene00010707	135.788	194.414	77.1622	1.07476	6.30702	2.84455e-10	2.2259e-08	cyp-14A3
WBGene00000752	453.658	631.764	275.553	1.07372	8.26124	1.44167e-16	3.91243e-14	col-179
WBGene00007876	22.974	38.3152	7.63291	1.0551	4.83224	1.35004e-06		dct-19
WBGene00019619	398.878	551.701	246.055	1.04105	7.83604	4.6498e-15	9.41399e-13	asp-14
WBGene00011668	62.7683	94.1229	31.4136	1.04042	5.11613	3.11876e-07	1.22399e-05	clec-47
WBGene00019472	173.745	244.062	103.428	1.0334	6.48075	9.12673e-11	7.89247e-09	cyp-35B1
WBGene00008495	90.2316	128.805	51.6577	1.01911	5.63685	1.73187e-08	9.24268e-07	F01D5.5
WBGene00009877	364.752	502.83	226.675	1.01853	7.50799	6.0041e-14	9.22679e-12	F49C12.7
WBGene00008493	86.5639	127.345	45.7828	1.01727	5.1172	3.10099e-07	1.22399e-05	F01D5.2
WBGene00000716	1866.74	2536.03	1197.45	0.99755	8.65044	5.13025e-18	2.25642e-15	col-143
WBGene00008985	38.09	59.1675	17.0124	0.995435	4.64747	3.36037e-06	0.000100378	F20G2.1
WBGene00007867	72.0739	103.174	40.9738	0.991227	5.27052	1.36038e-07	5.8819e-06	C32H11.4
WBGene00018603	104.61	147.732	61.4878	0.990874	5.60518	2.08042e-08	1.08309e-06	F48E3.2
WBGene00000675	2255.5	3269.14	1241.86	0.986356	5.07058	3.96604e-07	1.51006e-05	col-101
WBGene00168145	9.33457	18.6691	0	0.974064	5.0762	3.85055e-07
WBGene00008629	189.351	260.024	118.678	0.9679	6.43408	1.24227e-10	1.03412e-08	cpt-5
WBGene00013972	43.0273	64.0164	22.0382	0.967462	4.64177	3.45441e-06	0.000102946	scl-20
WBGene00000693	1803.47	2420.19	1186.75	0.954065	8.634	5.92454e-18	2.51892e-15	col-119
WBGene00000696	4551.47	6088.23	3014.72	0.947951	8.96008	3.24439e-19	1.97058e-16	col-122
WBGene00020741	34.4737	51.9498	16.9977	0.941612	4.4218	9.78836e-06	0.000258247	dlhd-1
WBGene00000713	972.608	1318.83	626.39	0.939302	6.62548	3.46128e-11	3.27027e-09	col-140
WBGene00007331	1331.26	1771.54	890.983	0.932462	9.15534	5.41869e-20	3.83975e-17	pho-11
WBGene00020938	288.037	391.36	184.714	0.927052	6.18636	6.15696e-10	4.46205e-08	clec-218
WBGene00000754	4066.18	5406.4	2725.96	0.919749	8.46725	2.51256e-17	9.35002e-15	col-181
WBGene00000680	3098.32	4125.1	2071.53	0.919159	8.14214	3.88368e-16	9.713e-14	col-106
WBGene00019215	67.8864	95.7735	39.9993	0.915512	4.79848	1.59876e-06	5.26931e-05	H20E11.3
WBGene00010659	267.322	358.475	176.17	0.905402	6.57853	4.7513e-11	4.2678e-09	K08D8.5
WBGene00016658	125.999	176.496	75.5028	0.904573	4.80467	1.55003e-06	5.14672e-05	C45B2.1
WBGene00013946	98.1305	135.061	61.1998	0.903816	5.19765	2.01826e-07	8.34662e-06	ZK228.3
WBGene00018910	1456.18	1927.94	984.417	0.895656	7.8311	4.83634e-15	9.63868e-13	clec-209
WBGene00000597	830.224	1109.06	551.387	0.893332	6.56681	5.14036e-11	4.58499e-09	col-8
WBGene00007963	435.676	576.533	294.819	0.887583	7.58702	3.27339e-14	5.35283e-12	cyp-25A1
WBGene00015933	1288.98	1820.44	757.521	0.884288	4.51167	6.43189e-06	0.000178643	C17H12.8
WBGene00010124	7739.13	10151.4	5326.82	0.883978	9.46226	3.01364e-21	2.5626e-18	F55G11.4
WBGene00008494	63.0401	88.4127	37.6674	0.869774	4.43195	9.33841e-06	0.000248667	F01D5.3
WBGene00010128	140.315	189.125	91.5046	0.866715	5.35862	8.38607e-08	3.77966e-06	F55G11.8
WBGene00015692	681.525	900.707	462.344	0.866127	6.75097	1.46857e-11	1.52289e-09	ugt-25
WBGene00017336	467.95	617.45	318.451	0.86204	6.79855	1.05676e-11	1.12325e-09	ugt-41
WBGene00019605	225.95	298.576	153.324	0.856317	6.42705	1.30105e-10	1.07064e-08	ctsa-1
WBGene00021224	1460.22	1910.23	1010.21	0.852243	7.62336	2.47149e-14	4.25999e-12	clec-209
WBGene00016052	193.6	259.164	128.035	0.846562	5.24015	1.60446e-07	6.77646e-06	dod-3
WBGene00009488	52.2679	73.5938	30.942	0.846099	4.20087	2.65885e-05	0.000599182	oac-20
WBGene00010050	1058.17	1378.22	738.126	0.842948	7.99336	1.31306e-15	2.99072e-13	F54D5.4
WBGene00019565	53.7815	75.743	31.8199	0.834108	4.11998	3.78906e-05	0.000805491	cyp-35A3
WBGene00008584	155.798	209.14	102.456	0.826394	4.83491	1.33203e-06	4.48476e-05	irg-4
WBGene00011753	113.977	151.72	76.2344	0.824972	5.12247	3.0156e-07	1.19453e-05	T13F3.6
WBGene00018760	219.537	289.273	149.8	0.823362	5.61821	1.92944e-08	1.01695e-06	irg-3
WBGene00011979	958.86	1255.46	662.263	0.816792	5.9522	2.64557e-09	1.65733e-07	T24B8.5
WBGene00008741	2373.62	3056.38	1690.86	0.804019	7.97244	1.55577e-15	3.48138e-13	F13D12.6
WBGene00001158	88.9821	119.128	58.8362	0.80108	4.56665	4.95582e-06	0.000141413	ech-9
WBGene00010759	508.289	658.576	358.003	0.795515	6.34835	2.17643e-10	1.73498e-08	cysl-2
WBGene00077764	237.627	314.6	160.654	0.793093	4.80406	1.5548e-06	5.14672e-05	F59C6.16
WBGene00000757	3292.92	4218.44	2367.4	0.79075	8.36428	6.04834e-17	1.75333e-14	col-184
WBGene00008375	196.073	255.106	137.04	0.783693	5.47507	4.37337e-08	2.09708e-06	D1054.8
WBGene00020394	91.0122	122.657	59.367	0.78086	4.19247	2.75939e-05	0.000616364	T10B5.8
WBGene00021335	50.8653	71.0479	30.6827	0.779638	3.78069	0.000156397	0.00254444	spp-23
WBGene00022245	2391.46	3090.8	1692.12	0.772627	5.73463	9.77274e-09	5.51554e-07	acp-6
WBGene00000731	175.703	228.756	122.651	0.771879	5.16323	2.42722e-07	9.8596e-06	col-158
WBGene00019473	55.2381	75.2361	35.2402	0.771455	3.93366	8.36629e-05	0.00155331	cyp-35A5
WBGene00004987	1796.35	2285.12	1307.58	0.763544	8.02875	9.84696e-16	2.32589e-13	spp-2
WBGene00003090	6174.12	7835.68	4512.57	0.758787	8.36482	6.02069e-17	1.75333e-14	lys-1
WBGene00009626	367.408	475.335	259.481	0.755968	5.16133	2.45201e-07	9.92869e-06	F42A8.1
WBGene00012324	325.997	417.767	234.228	0.754787	6.05574	1.39771e-09	9.53355e-08	rhy-1
WBGene00044605	332.705	424.697	240.714	0.747846	6.18788	6.09796e-10	4.44454e-08	ttr-36
WBGene00004989	73.2384	97.1635	49.3132	0.743813	4.07588	4.58403e-05	0.000943054	spp-4
WBGene00018708	22.8676	33.9504	11.7849	0.743083	3.44618	0.000568578		oac-32
WBGene00007362	682.821	870.405	495.236	0.743069	6.19641	5.77653e-10	4.25894e-08	cyp-35C1
WBGene00012123	36.842	52.1806	21.5035	0.741037	3.49503	0.000474005	0.00607021	T28D6.3
WBGene00012664	476.063	611.264	340.861	0.739563	5.24019	1.60409e-07	6.77646e-06	Y39B6A.1
WBGene00009215	3648.44	4605.2	2691.67	0.739377	8.25239	1.55255e-16	4.12557e-14	thn-2
WBGene00015532	19.1791	28.807	9.55109	0.737641	3.41041	0.000648651		C06E4.3
WBGene00021503	815.616	1029.3	601.935	0.732984	7.66073	1.84883e-14	3.41765e-12	ctsa-2
WBGene00012615	7703.56	9694	5713.11	0.72915	8.30809	9.7251e-17	2.75653e-14	dct-16
WBGene00009237	471.096	596.135	346.056	0.72747	6.49176	8.4842e-11	7.41205e-09	F28H7.3
WBGene00007153	6377.93	8033.84	4722.02	0.727018	7.64228	2.13414e-14	3.88871e-12	clec-41
WBGene00022072	123.238	159.298	87.1769	0.724296	4.53705	5.70453e-06	0.000161333	cpg-9
WBGene00013986	415.661	528.526	302.797	0.724039	5.6881	1.28462e-08	7.0719e-07	ZK512.7
WBGene00002269	3419.39	4317.51	2521.27	0.722923	6.66054	2.72817e-11	2.67676e-09	lec-6
WBGene00022645	2273.94	2860.91	1686.98	0.722625	7.61345	2.66884e-14	4.44974e-12	ZK6.11
WBGene00008522	129.108	167.098	91.1185	0.720564	4.40842	1.04125e-05	0.000272155	F02D8.5
WBGene00019029	34.8193	47.9908	21.6478	0.716225	3.43435	0.000593985	0.00715418	F58B6.1
WBGene00019233	53.8422	73.3321	34.3524	0.716034	3.50571	0.000455395	0.00590301	ugt-14
WBGene00019214	10.1805	17.2484	3.11257	0.71196	3.51647	0.00043733		H20E11.2
WBGene00017658	159.392	205.432	113.351	0.710647	4.40064	1.07934e-05	0.000280958	F21C10.9
WBGene00012781	28.867	40.5714	17.1627	0.709024	3.32411	0.000887022	0.00948362	nspd-7
WBGene00009213	643.014	807.485	478.542	0.703994	6.65555	2.82245e-11	2.72729e-09	thn-1
WBGene00019963	183.639	233.701	133.576	0.700751	4.87981	1.0619e-06	3.65082e-05	R08E5.3
WBGene00001500	313.194	397.551	228.836	0.7002	4.96971	6.7054e-07	2.42287e-05	ftn-1
WBGene00019744	622.047	778.184	465.911	0.695982	6.8308	8.44453e-12	9.20598e-10	M02H5.8
WBGene00009493	175.595	223.984	127.206	0.695246	4.61795	3.87548e-06	0.000114425	hrg-4
WBGene00046175	6.46392	12.9278	0	0.692966	4.43935	9.02304e-06
WBGene00001387	893.093	1320.98	465.204	0.692194	3.28252	0.00102883	0.0105404	far-3
WBGene00021156	49.1	65.8642	32.3358	0.692019	3.44232	0.00057674	0.00700602	Y4C6B.2
WBGene00017131	53.4647	70.951	35.9785	0.690959	3.52939	0.000416521	0.00553409	E04F6.15
WBGene00015759	1975.02	2476.07	1473.97	0.689796	5.97786	2.26086e-09	1.44186e-07	C14C6.5
WBGene00019268	224.332	285.16	163.505	0.689789	4.65445	3.24844e-06	9.74913e-05	H41C03.1
WBGene00000608	774.977	980.278	569.676	0.687929	4.91985	8.66126e-07	3.03501e-05	col-19
WBGene00008492	138.408	176.029	100.787	0.686536	4.48619	7.25075e-06	0.000198462	F01D5.1
WBGene00019968	35.0253	48.94	21.1105	0.685964	3.21584	0.00130063	0.0124827	R08F11.4
WBGene00021043	1985.61	2483.17	1488.04	0.685278	6.17534	6.6023e-10	4.75776e-08	pck-1
WBGene00003522	110.58	141.607	79.5522	0.684998	4.19054	2.78293e-05	0.000618401	nas-3
WBGene00009110	64.2961	84.5124	44.0798	0.684493	3.58972	0.000331033	0.00461238	F25D1.5
WBGene00009624	162.977	209.104	116.849	0.681295	4.04085	5.32584e-05	0.00106642	cnc-8
WBGene00008567	262.172	329.733	194.612	0.678308	5.10317	3.34007e-07	1.29886e-05	acox-1.4
WBGene00016340	98.0953	126.508	69.6827	0.676665	3.88858	0.000100832	0.00179373	gba-2
WBGene00012325	26.0128	36.6153	15.4103	0.676286	3.15183	0.00162249		W07A12.8
WBGene00002272	1145.09	1422.69	867.484	0.673188	6.75405	1.43776e-11	1.50316e-09	lec-9
WBGene00016877	132.604	170.041	95.1674	0.673013	3.92696	8.60273e-05	0.00159026	C52D10.3
WBGene00010706	34.4228	46.8385	22.0071	0.671655	3.21206	0.00131788	0.0126008	cyp-14A2
WBGene00013007	105.144	134.89	75.3985	0.671227	3.92426	8.6995e-05	0.0016035	Y48E1B.8
WBGene00011416	52.1112	68.9994	35.2229	0.671176	3.39209	0.000693622	0.00801372	T04A11.1
WBGene00010413	30.1472	41.6568	18.6377	0.670438	3.15322	0.00161479	0.0146415	H25K10.4
WBGene00013074	123.082	157.862	88.3022	0.669787	3.90366	9.47489e-05	0.00170715	hmit-1.2
WBGene00008341	390.544	487.479	293.609	0.667097	5.5313	3.17875e-08	1.58379e-06	ttr-44
WBGene00016027	1090.69	1349.86	831.518	0.663121	6.97619	3.03293e-12	3.58195e-10	C23H5.8
WBGene00044492	72.6767	93.7908	51.5627	0.651605	3.51563	0.000438719	0.00574523	Y54G2A.49
WBGene00004997	14.5737	21.9476	7.19979	0.648968	3.04381	0.00233604		spp-12
WBGene00015449	936.239	1157.74	714.74	0.648447	6.01494	1.79959e-09	1.17111e-07	ugt-63
WBGene00004875	1761.11	2170.28	1351.94	0.645069	6.62435	3.48779e-11	3.27109e-09	smd-1
WBGene00019917	82.3943	105.069	59.7199	0.644145	3.67842	0.000234686	0.00352966	clec-43
WBGene00003097	2824.97	3478.74	2171.19	0.643158	6.59634	4.21435e-11	3.85057e-09	lys-8
WBGene00016023	71.4815	91.7294	51.2337	0.641443	3.51531	0.000439237	0.00574613	prmt-6
WBGene00014826	242.59	305.505	179.676	0.639941	4.0006	6.3183e-05	0.00123415	R13H4.2
WBGene00044696	4962.74	6088.85	3836.63	0.63854	7.41842	1.18522e-13	1.71789e-11	F52E1.14
WBGene00008565	246.616	306.623	186.609	0.63783	4.83304	1.34462e-06	4.51334e-05	acox-1.2
WBGene00021779	700.356	867.141	533.571	0.637452	5.18525	2.15728e-07	8.84764e-06	Y51H7C.1
WBGene00016892	771.472	951.381	591.563	0.637296	5.83137	5.49742e-09	3.23132e-07	C53A3.2
WBGene00017485	38.8933	53.9245	23.8621	0.636456	2.97661	0.00291454	0.0223676	F15E6.4
WBGene00000779	1002.9	1240.24	765.563	0.635752	5.27725	1.31136e-07	5.68926e-06	cpn-3
WBGene00000213	241.549	300.36	182.739	0.634916	4.56449	5.0072e-06	0.000142242	asm-3
WBGene00021070	261.242	325.325	197.159	0.634525	4.52776	5.96133e-06	0.000167482	cpr-8
WBGene00194674	1368.28	1790.96	945.598	0.63387	3.19775	0.00138506	0.0130187	F23D12.11
WBGene00013654	2047.19	2516.6	1577.77	0.628588	5.87796	4.15355e-09	2.48726e-07	Y105C5B.15
WBGene00017436	209.807	261.271	158.342	0.628538	4.38125	1.17999e-05	0.000300025	F13H8.3
WBGene00011362	52.0399	67.7665	36.3132	0.626774	3.19184	0.0014137	0.0132208	T02B5.1
WBGene00009431	263.448	327.663	199.233	0.626428	4.35349	1.33987e-05	0.000332492	dct-17
WBGene00011556	120.149	151.688	88.6092	0.623435	3.65117	0.000261049	0.00386252	vglu-3
WBGene00021872	730.227	895.916	564.537	0.623392	5.83387	5.41556e-09	3.19794e-07	clec-85
WBGene00044811	79.9879	102.048	57.9282	0.62069	3.40413	0.000663744	0.0077457	F12E12.11
WBGene00005040	67.0119	86.0076	48.0161	0.619826	3.28402	0.00102339	0.0104989	sra-14
WBGene00014771	18.5479	26.4636	10.6323	0.618933	2.87061	0.00409683
WBGene00015549	143.247	179.996	106.497	0.614149	3.70395	0.000212264	0.00326678	C06G3.3
WBGene00018465	146.128	183.451	108.806	0.607326	3.56907	0.000358255	0.00490613	F45E1.4
WBGene00002102	780.093	964.132	596.053	0.60648	4.28579	1.82088e-05	0.000431698	ins-19
WBGene00001397	1983.7	2416.33	1551.07	0.603537	6.10941	9.99986e-10	6.93197e-08	fat-5
WBGene00012231	627.247	772.065	482.429	0.601282	4.42155	9.79942e-06	0.000258247	W04A4.2
WBGene00044292	139.606	197.838	81.3735	0.600923	2.83083	0.00464281	0.030444	F56D6.8
WBGene00017374	1446.29	1756.55	1136.03	0.599796	6.65731	2.78881e-11	2.71537e-09	ttr-41
WBGene00007455	1209.86	1474.86	944.857	0.598729	5.54952	2.86455e-08	1.45567e-06	ugt-22
WBGene00001731	19.1002	27.1349	11.0654	0.596777	2.77792	0.00547083		grl-22
WBGene00004113	304.307	373.499	235.114	0.590388	4.32592	1.51897e-05	0.000369742	pqn-24
WBGene00000646	60.7914	77.2529	44.33	0.587079	3.0755	0.0021015	0.0176579	H17B01.2
WBGene00017771	62.6991	80.1682	45.2301	0.585388	2.98252	0.00285886	0.0220598	F25B4.8
WBGene00013633	270.239	333.657	206.821	0.583795	3.78619	0.000152973	0.0024983	Y105C5A.8
WBGene00022648	16.3536	23.4596	9.2475	0.583552	2.72404	0.00644883		ZK54.3
WBGene00009429	156.522	193.943	119.101	0.58283	3.626	0.000287847	0.00415938	irg-5
WBGene00015802	872.618	1060.7	684.534	0.581617	5.00893	5.47346e-07	2.05335e-05	kynu-1
WBGene00017089	57.6094	73.3927	41.8262	0.580557	2.99758	0.00272133	0.0213079	poml-2
WBGene00017780	716.555	874.612	558.498	0.57979	4.43018	9.41544e-06	0.000250196	F25E2.2
WBGene00164968	234.655	287.985	181.324	0.578331	3.94791	7.88374e-05	0.00148533	K08H2.10
WBGene00016845	3291.34	3977.16	2605.51	0.577148	5.92045	3.21052e-09	1.95934e-07	C50F7.5
WBGene00017691	8606.67	10365.2	6848.15	0.573695	6.79274	1.10023e-11	1.15979e-09	ilys-5
WBGene00016644	217.664	265.864	169.464	0.573172	4.18371	2.86785e-05	0.000632863	abhd-3.2
WBGene00219816	34.7207	45.4112	24.0302	0.573105	2.74613	0.00603024	0.0362834
WBGene00022194	370.358	451.496	289.219	0.573017	4.2575	2.06725e-05	0.000482926	Y71H2B.4
WBGene00000967	1241.82	1496.59	987.05	0.571687	6.24183	4.32476e-10	3.22587e-08	dhs-3
WBGene00019580	62.9915	79.264	46.719	0.56727	3.03441	0.00241003	0.019492	oac-58
WBGene00022515	959.092	1156.45	761.734	0.56414	5.3681	7.95711e-08	3.61185e-06	ttr-48
WBGene00000971	23.9312	32.4085	15.4538	0.564033	2.62694	0.00861576		dhs-7
WBGene00020029	202.514	247.282	157.746	0.562505	3.84352	0.000121281	0.00208201	R12C12.9
WBGene00012280	101.574	125.966	77.1829	0.561248	3.21989	0.00128239	0.0123822	W05E10.1
WBGene00002273	1329.5	1601.98	1057.03	0.561135	5.32151	1.02908e-07	4.57348e-06	lec-10
WBGene00044082	248.641	303.376	193.907	0.560366	3.87918	0.000104808	0.0018439	D1086.12
WBGene00013947	109.338	134.942	83.7345	0.558344	3.35984	0.000779875	0.00865735	ZK228.4
WBGene00020886	788.9	953.895	623.905	0.558081	4.56523	4.98941e-06	0.000142053	ttr-6
WBGene00011262	61.4601	77.3326	45.5876	0.557667	2.91569	0.00354898	0.0254514	pho-8
WBGene00010470	842.701	1025.84	659.563	0.556161	3.89175	9.95233e-05	0.00177541	cdr-4
WBGene00017772	2758.57	3335.6	2181.54	0.55547	4.45628	8.33933e-06	0.000225356	clec-1
WBGene00016266	141.381	173.436	109.326	0.555096	3.47758	0.000505959	0.00634563	idhg-2
WBGene00019682	2453.37	2947.52	1959.22	0.554013	5.44449	5.19529e-08	2.43625e-06	K12H4.7
WBGene00016577	20.8864	28.6866	13.0861	0.552153	2.56677	0.0102652		clec-3
WBGene00009526	68.7373	86.5189	50.9557	0.550453	2.88877	0.00386753	0.0269712	clec-169
WBGene00016204	151.871	186.303	117.44	0.549364	3.41411	0.000639915	0.00754354	gsto-1
WBGene00001164	38.8731	50.0028	27.7434	0.54834	2.67193	0.0075416	0.0423572	efn-3
WBGene00044242	157.292	192.357	122.228	0.548125	3.44434	0.000572456	0.00696061	C54C8.12
WBGene00000785	2498.71	3007.2	1990.23	0.547813	4.7102	2.47469e-06	7.77456e-05	cpr-5
WBGene00021337	122.131	150.018	94.2431	0.547423	3.34527	0.000822037	0.00894802	Y34F4.2
WBGene00007964	742.423	891.327	593.519	0.547175	5.15298	2.56376e-07	1.03157e-05	cyp-25A2
WBGene00021540	44.9007	57.0971	32.7042	0.546099	2.71681	0.00659137	0.0385655	Y42H9AR.5
WBGene00007947	80.1903	99.334	61.0465	0.545709	3.03423	0.00241148	0.019492	C35A5.3
WBGene00012727	8.66628	13.8853	3.4473	0.544806	2.78902	0.00528683		Y39G8B.7
WBGene00019200	48.5205	61.3538	35.6872	0.544539	2.75056	0.00594939	0.0359472	H14E04.3
WBGene00001478	189.56	231.792	147.328	0.543292	3.37846	0.000728934	0.00826985	fmo-3
WBGene00020592	389.136	469.611	308.66	0.542306	4.13515	3.54722e-05	0.000764271	ugt-12
WBGene00016217	64.687	80.7032	48.6708	0.541427	2.87812	0.00400059	0.0276123	C29F9.2
WBGene00000215	2604.12	3116.52	2091.72	0.539283	5.1973	2.02204e-07	8.34662e-06	asp-2
WBGene00000218	6473.89	7768.53	5179.26	0.538652	4.658	3.19303e-06	9.60544e-05	asp-5
WBGene00015196	79.1639	99.6475	58.6803	0.538415	2.75449	0.00587829	0.0357036	B0454.5
WBGene00011487	508.866	619.29	398.442	0.537358	3.48248	0.00049679	0.00629349	T05E12.6
WBGene00009432	296.82	358.266	235.374	0.536675	3.89808	9.6958e-05	0.00173207	cld-9
WBGene00015497	353.631	423.698	283.565	0.530344	4.46344	8.06543e-06	0.000219157	nhr-76
WBGene00013484	128.803	156.431	101.175	0.530317	3.42349	0.000618226	0.00735585	Y69H2.9
WBGene00009645	102.312	125.936	78.6881	0.530279	2.99383	0.00275502	0.0215188	F42G10.1
WBGene00009883	232.874	280.886	184.863	0.53024	3.80017	0.000144596	0.00239834	F49C12.14
WBGene00020148	54.4622	68.1286	40.7959	0.527961	2.73542	0.00623009	0.037012	T01D1.3
WBGene00001399	481.853	575.951	387.754	0.52764	4.616	3.91201e-06	0.000114917	fat-7
WBGene00044712	13.4827	19.3808	7.58453	0.526789	2.50046	0.0124032		pals-15
WBGene00046174	24.2484	48.4968	0	0.526746	5.24722	1.54415e-07
WBGene00011419	58.4327	72.838	44.0273	0.526046	2.73752	0.00619052	0.0368628	T04A11.1
WBGene00012201	303.287	363.033	243.541	0.525558	4.25901	2.05331e-05	0.000480551	W02B12.1
WBGene00017756	153.485	186.799	120.172	0.524908	3.22975	0.001239	0.0121012	F23F12.12
WBGene00004986	1468.36	1746.25	1190.48	0.521896	5.27871	1.30098e-07	5.66349e-06	spp-1
WBGene00007283	411.219	491.394	331.045	0.521162	4.39716	1.09676e-05	0.000284911	clec-222
WBGene00002268	1836.07	2188.96	1483.18	0.52078	4.68366	2.81803e-06	8.646e-05	lec-5
WBGene00003934	3364.44	4025.79	2703.08	0.520207	4.14511	3.39649e-05	0.000736774	pat-10
WBGene00006452	1327.46	1655.12	999.808	0.519091	2.68228	0.00731224	0.0415076	heh-1
WBGene00021136	29.4419	38.6529	20.2309	0.518805	2.43014	0.015093	0.0680106	W10G11.3
WBGene00006692	33.072	42.5428	23.6012	0.518583	2.47616	0.0132804	0.0620938	twk-42
WBGene00007384	319.227	384.335	254.12	0.516918	3.52199	0.000428313	0.00565542	swt-3
WBGene00006764	1342.48	1602.1	1082.87	0.516187	4.28061	1.86384e-05	0.00044014	unc-27
WBGene00045488	67.8852	84.8845	50.886	0.515864	2.63251	0.00847558	0.0456212	F57B1.9
WBGene00018951	2535.42	3003.52	2067.32	0.515524	5.86143	4.58909e-09	2.73523e-07	F56C9.7
WBGene00015393	134.834	163.015	106.653	0.511214	3.17661	0.00149009	0.0138094	C03G6.5
WBGene00011571	2691.39	3182.46	2200.32	0.509213	5.79233	6.94181e-09	4.00646e-07	ttr-46
WBGene00001761	359.284	428.801	289.767	0.50835	3.90872	9.27855e-05	0.00168108	gst-13
WBGene00020917	195.926	235.795	156.058	0.506927	3.34567	0.000820854	0.00894802	W01B11.6
WBGene00018885	40.0627	50.6732	29.4523	0.506832	2.47947	0.0131577	0.0617522	drd-5
WBGene00022887	425.782	506.594	344.969	0.505066	4.15686	3.2265e-05	0.000702286	ZK1290.5
WBGene00007829	12.5177	18.2286	6.80687	0.504722	2.43578	0.0148596		oac-5
WBGene00044457	484.045	576.368	391.723	0.503596	4.01393	5.97161e-05	0.0011809	C18H7.11
WBGene00050151	4.02536	8.05071	0	0.500501	3.76243	0.00016827
WBGene00044514	31.6878	40.6941	22.6815	0.500481	2.37219	0.0176832	0.0753369	R09E12.9
WBGene00021321	200.692	240.473	160.911	0.50033	3.34106	0.0008346	0.00905215	Y34B4A.5
WBGene00000620	139.36	168.829	109.892	0.499584	2.94321	0.00324825	0.0240422	col-43
WBGene00010135	464.61	556.007	373.213	0.499542	3.43922	0.000583396	0.00705394	F55H12.4
WBGene00219849	59.3908	73.1142	45.6673	0.499262	2.63345	0.00845212	0.0456021
WBGene00019332	241.325	290.709	191.94	0.49898	3.10776	0.00188514	0.0163349	K02F3.9
WBGene00044471	128.599	177.65	79.5487	0.497396	2.36217	0.0181682	0.0767843	F56D6.9
WBGene00010085	1092.35	1290.43	894.274	0.497208	4.86858	1.12402e-06	3.84367e-05	F55B11.3
WBGene00018984	1651.86	1945.32	1358.41	0.496139	5.68316	1.32228e-08	7.23851e-07	F56F10.1
WBGene00009514	1573.04	1944.63	1201.44	0.495522	2.55924	0.0104902	0.0526248	F37H8.5
WBGene00005642	353.832	424.619	283.045	0.495369	3.20837	0.00133489	0.0127215	srp-1
WBGene00006418	125.683	151.693	99.6732	0.495296	3.02267	0.00250558	0.0200117	tag-38
WBGene00004092	90.6881	109.967	71.4096	0.493454	2.82913	0.00466752	0.030546	ppt-1
WBGene00009340	488.209	579.403	397.014	0.493022	3.90293	9.5035e-05	0.00170715	best-14
WBGene00005444	39.401	50.6961	28.106	0.491979	2.3293	0.0198434	0.0818573	srh-237
WBGene00016474	209.671	251.451	167.892	0.491585	3.13291	0.00173084	0.0153418	C36C5.5
WBGene00019203	970.025	1145.42	794.629	0.49083	4.51323	6.38463e-06	0.000177808	ttr-47
WBGene00012439	212.652	253.116	172.188	0.489724	3.50264	0.000460674	0.00594126	Y12A6A.1
WBGene00008707	498.067	590.328	405.806	0.489238	3.87936	0.000104732	0.0018439	F11E6.3
WBGene00007404	72.8424	88.6402	57.0445	0.488619	2.71237	0.00668039	0.038872	best-5
WBGene00002254	8079.65	9563.79	6595.52	0.488403	4.0049	6.20438e-05	0.00121562	lbp-2
WBGene00077757	211.603	251.509	171.696	0.487554	3.60819	0.000308339	0.00439426	E02H4.7
WBGene00008799	33.4749	42.5144	24.4354	0.487338	2.32841	0.0198901	0.0819705	F14E5.1
WBGene00043067	74.1394	90.3457	57.9331	0.487178	2.65564	0.00791588	0.043652	dlc-5
WBGene00005000	1101.67	1302.46	900.867	0.486971	4.09142	4.28748e-05	0.000895038	spp-15
WBGene00009423	49.2702	62.1806	36.3597	0.486915	2.34788	0.0188807	0.0789066	F35E8.10
WBGene00010277	178.719	212.889	144.549	0.486151	3.35688	0.000788283	0.00871865	F58G6.7
WBGene00010595	113.324	137.258	89.3904	0.485324	2.77851	0.00546092	0.0337798	haao-1
WBGene00011446	1380.77	1626.94	1134.61	0.484839	4.50776	6.5516e-06	0.00018127	T04F8.8
WBGene00022490	1128.78	1329.55	928.013	0.482624	4.40712	1.04753e-05	0.000273235	Y119D3B.13
WBGene00219307	33.1097	42.1959	24.0236	0.482006	2.29337	0.0218265	0.0869175
WBGene00003957	213.023	254.151	171.895	0.482	3.19092	0.00141819	0.013252	pcp-2
WBGene00015183	24.2781	31.7971	16.7591	0.479771	2.23748	0.0252551		B0432.1
WBGene00008358	260.5	308.573	212.427	0.479238	3.57509	0.00035011	0.00481212	nspc-18
WBGene00016822	1315.17	1547.78	1082.57	0.479123	4.34876	1.36909e-05	0.000336468	C50E3.11
WBGene00022497	3792.09	4448.71	3135.47	0.477819	4.96424	6.8969e-07	2.47336e-05	Y119D3B.21
WBGene00008167	984.494	1157.94	811.051	0.477538	4.3736	1.22212e-05	0.000308297	acox-1.5
WBGene00010793	1990.94	2330.76	1651.12	0.477462	5.65804	1.53111e-08	8.24024e-07	LLC1.2
WBGene00010597	3534.74	4152.98	2916.5	0.477239	4.53341	5.8039e-06	0.000163419	K06A4.7
WBGene00023493	565.028	664.294	465.762	0.477112	4.44315	8.86529e-06	0.000238056
WBGene00044472	195.379	236.05	154.708	0.476867	2.68714	0.00720675	0.0409818	dct-8
WBGene00044349	24.98	32.3266	17.6335	0.476659	2.22669	0.025968		Y71G12B.32
WBGene00008296	647.801	767.596	528.007	0.47522	3.41781	0.000631275	0.00746238	cdr-2
WBGene00013081	233.238	275.653	190.824	0.474876	3.57118	0.00035538	0.00487405	Y51A2D.14
WBGene00014253	2513.01	2939.94	2086.08	0.473781	5.38826	7.11449e-08	3.26422e-06	ZK1320.3
WBGene00017128	1561.13	1840.56	1281.7	0.471724	3.72388	0.000196186	0.00307258	E04F6.9
WBGene00023489	143.005	169.925	116.084	0.471718	3.16043	0.00157538	0.014425	F42A10.9
WBGene00009518	451.885	534.245	369.525	0.47143	3.50648	0.000454079	0.00589194	clec-166
WBGene00017688	248.379	293.467	203.291	0.471069	3.47508	0.000510697	0.00639248	ttr-35
WBGene00016722	295.744	349.827	241.66	0.470975	3.39436	0.00068789	0.00796275	C46G7.2
WBGene00077755	87.3077	105.045	69.5705	0.470669	2.70489	0.00683265	0.0395668
WBGene00016595	25.9946	33.4334	18.5557	0.470247	2.20166	0.0276892		C42D4.2
WBGene00206386	65.6028	79.8447	51.3609	0.46983	2.5011	0.0123808	0.0592561	K10C2.12
WBGene00010541	281.526	332.101	230.951	0.469623	3.56136	0.000368943	0.00502764	ttr-1
WBGene00021452	14.168	19.7162	8.61986	0.469168	2.23201	0.0256146		Y39F10A.1
WBGene00013647	926.146	1088.49	763.798	0.468655	3.97588	7.01206e-05	0.00134293	Y105C5B.5
WBGene00018894	1295.7	1516.16	1075.24	0.468239	4.78126	1.74199e-06	5.66814e-05	mff-2
WBGene00020585	53.2798	65.7163	40.8434	0.467608	2.33581	0.0195012	0.0808378	clec-178
WBGene00019604	783.572	917.058	650.086	0.467191	4.67881	2.8854e-06	8.7836e-05	K09H11.7
WBGene00008333	37.9232	47.3442	28.5022	0.46642	2.25542	0.024107	0.0929518	C55A6.4
WBGene00007533	309.877	364.879	254.876	0.466325	3.64429	0.000268132	0.00394457	cbl-1
WBGene00011181	594.775	696.355	493.196	0.466053	4.35662	1.32086e-05	0.000329054	R09H10.3
WBGene00013375	25.787	33.4153	18.1587	0.465806	2.16909	0.0300755		srsx-25
WBGene00009049	687.232	803.533	570.931	0.463235	4.5137	6.3707e-06	0.000177808	F22B8.7
WBGene00019187	101.683	121.608	81.7573	0.46278	2.75378	0.00589114	0.0357287	H11E01.2
WBGene00011869	496.874	584.824	408.924	0.462113	3.46731	0.000525699	0.00650999	dod-6
WBGene00014262	198.205	234.569	161.842	0.461536	3.13787	0.00170179	0.015158	ZK1321.4
WBGene00008354	128.291	152.337	104.244	0.460338	2.93629	0.00332167	0.0243812	gcsh-1
WBGene00020662	7579.42	8853.18	6305.66	0.459994	4.50205	6.73017e-06	0.000185407	T21H3.1
WBGene00008850	815.483	955.473	675.493	0.459474	3.92044	8.83866e-05	0.00162445	F15B9.6
WBGene00020569	133.938	158.637	109.24	0.459117	3.01054	0.00260783	0.0206345	lgc-32
WBGene00013884	183.582	218.002	149.162	0.458211	2.89293	0.00381663	0.0267005	ZC412.3
WBGene00004062	633.282	749.269	517.294	0.456436	3.0333	0.00241896	0.0195401	pmp-5
WBGene00003734	18.2877	24.2613	12.3142	0.455911	2.12368	0.0336972		nhx-6
WBGene00008032	1555.14	1812.64	1297.65	0.455096	4.59171	4.39636e-06	0.000127741	C39E9.8
WBGene00012782	3430.55	3988.4	2872.69	0.455064	5.51777	3.43325e-08	1.69078e-06	Y43C5A.2
WBGene00004059	568.851	665.387	472.315	0.454638	3.94109	8.11134e-05	0.00151924	pmp-2
WBGene00021233	20.9901	27.5175	14.4627	0.453714	2.1129	0.0346092
WBGene00019476	343.299	402.412	284.187	0.453207	3.59999	0.000318228	0.00447519	K07C11.3
WBGene00018903	416.53	488.602	344.458	0.452241	3.5108	0.000446762	0.00581475	F55G1.7
WBGene00010705	32.1965	40.3382	24.0548	0.452015	2.15046	0.0315192	0.110538	cyp-14A1
WBGene00012834	442.765	517.213	368.317	0.451638	3.90512	9.41781e-05	0.00170148	Y43F8C.13
WBGene00008597	74.0034	89.0698	58.937	0.451396	2.46018	0.0138867	0.064083	clec-55
WBGene00016873	24.7306	31.8695	17.5917	0.451186	2.10182	0.0355693		C52B11.4
WBGene00015396	14.6639	20.0721	9.25569	0.44979	2.12961	0.0332035		nhr-148
WBGene00003096	68051.3	78963.2	57139.5	0.44958	5.58164	2.38258e-08	1.22539e-06	lys-7
WBGene00021161	146.028	173.311	118.745	0.448606	2.75286	0.00590771	0.0357801	Y4C6B.7
WBGene00044666	384.588	450.963	318.213	0.448329	3.35585	0.000791214	0.0087376	F33G12.7
WBGene00002133	551.521	643.328	459.714	0.448028	3.98685	6.69562e-05	0.00129594	inx-11
WBGene00015522	33.7961	42.1353	25.4568	0.447708	2.14901	0.0316333	0.110756	C06E1.7
WBGene00020182	35.6843	44.1799	27.1887	0.447477	2.16403	0.0304624	0.108351	ugt-53
WBGene00017730	103.154	122.629	83.6796	0.446723	2.63353	0.0084502	0.0456021	F22H10.6
WBGene00010516	64.9992	78.6763	51.3221	0.445213	2.32452	0.0200974	0.0825048	K02E11.7
WBGene00007155	139.604	164.567	114.641	0.445004	2.95825	0.00309386	0.0232831	B0379.1
WBGene00013169	17.2575	23.1633	11.3518	0.444799	2.08842	0.0367599		Y53F4B.23
WBGene00010555	2960.32	3443.93	2476.71	0.443294	4.11538	3.86545e-05	0.000813595	K04C1.5
WBGene00009408	119.319	141.835	96.8035	0.442654	2.6084	0.00909677	0.0478707	F35C12.3
WBGene00000715	136.597	161.374	111.821	0.441535	2.72188	0.00649112	0.0381364	col-142
WBGene00013078	449.339	557.978	340.699	0.440715	2.12097	0.0339244	0.116038	ttr-25
WBGene00045273	54.6058	65.9793	43.2324	0.439617	2.29199	0.0219064	0.087154
WBGene00010256	12.0628	16.9177	7.20798	0.438884	2.12341	0.0337193		hrg-3
WBGene00007452	44.1034	53.7724	34.4344	0.438494	2.19267	0.0283311	0.103247	C08F11.3
WBGene00017881	1895.24	2303.23	1487.25	0.438284	2.22244	0.0262537	0.0981001	asp-13
WBGene00022261	24.8801	31.6016	18.1587	0.43678	2.04289	0.0410629		clec-210
WBGene00012747	1716.94	1989.96	1443.93	0.436474	4.44118	8.94682e-06	0.000239741	Y40H7A.10
WBGene00044469	713.885	827.398	600.372	0.436321	4.39151	1.12566e-05	0.000290838	clec-173
WBGene00009069	1775.93	2065.66	1486.2	0.435713	3.68471	0.000228966	0.00346436	F23A7.4
WBGene00016714	92.6979	110.227	75.1685	0.435444	2.48675	0.0128916	0.0609778	C46F2.1
WBGene00219289	17.4542	23.28	11.6283	0.434074	2.0368	0.04167		T05C12.15
WBGene00006660	322.209	375.74	268.677	0.434071	3.3208	0.000897604	0.00955671	twk-5
WBGene00017712	1213.66	1407.82	1019.51	0.434065	4.07117	4.67782e-05	0.000956179	F22E5.17
WBGene00009523	52.3356	63.4833	41.1879	0.433539	2.18527	0.0288693	0.104521	clec-165
WBGene00016664	120.993	143.255	98.7307	0.433478	2.60418	0.00920941	0.0482011	C45E5.1
WBGene00002090	293.347	342.48	244.214	0.43331	3.14566	0.0016571	0.0148638	ins-7
WBGene00016670	48.6193	59.4208	37.8178	0.433169	2.12876	0.0332742	0.114768	ilys-3
WBGene00018153	78.3524	93.2799	63.4249	0.433037	2.42201	0.015435	0.0690059	F37C12.10
WBGene00022653	3953.99	4753.54	3154.45	0.432179	2.27433	0.0229464	0.0900006	ZK105.1
WBGene00021532	118.875	140.059	97.6901	0.43044	2.6634	0.00773555	0.043086	Y42G9A.2
WBGene00017484	483.287	603.889	362.684	0.429695	2.03795	0.0415552	0.133327	F15E6.3
WBGene00010460	43.1872	52.6661	33.7083	0.42693	2.11237	0.0346547	0.117653	clec-142
WBGene00010204	7785.52	9015.62	6555.42	0.425443	3.77832	0.000157893	0.0025655	F57F5.1
WBGene00008486	799.453	923.106	675.799	0.425438	4.42674	9.56685e-06	0.000253691	ugt-44
WBGene00010007	2032.68	2346.41	1718.95	0.425191	4.42378	9.69879e-06	0.000256656	F53H4.2
WBGene00021096	6.62769	10.4587	2.7967	0.42412	2.33556	0.0195144		W08F4.7
WBGene00018877	886.581	1029	744.16	0.422706	3.38305	0.000716853	0.00817667	aman-1
WBGene00008793	48.2954	59.046	37.5447	0.422121	2.07154	0.038308	0.126062	F14D7.6
WBGene00018602	1844.74	2123.44	1566.03	0.421209	4.97384	6.56405e-07	2.37854e-05	F48D6.4
WBGene00014141	658.4	762.838	553.961	0.420096	3.36642	0.000761514	0.00852027	ZK899.2
WBGene00014252	2599.97	2991.29	2208.66	0.420085	4.99748	5.80841e-07	2.14743e-05	ZK1320.2
WBGene00012672	2157.65	2493.56	1821.74	0.420012	3.79187	0.000149516	0.00245756	Y39B6A.10
WBGene00001157	269.326	312.157	226.495	0.419983	3.37828	0.000729407	0.00826985	ech-8
WBGene00017390	183.793	238.958	128.627	0.419028	1.96721	0.049159	0.149078	F12A10.1
WBGene00022574	69.6083	82.9038	56.3128	0.419027	2.26877	0.0232825	0.0907883	ZC239.16
WBGene00009639	972.33	1120.72	823.936	0.418882	4.21804	2.46434e-05	0.000561297	nspc-12
WBGene00012680	38.4092	47.2301	29.5884	0.418496	1.99749	0.0457723	0.142085
WBGene00007807	1763.14	2027.85	1498.42	0.418247	4.88277	1.04607e-06	3.60611e-05	C29F3.7
WBGene00044988	108.991	128.02	89.9612	0.417087	2.53128	0.0113646	0.055496	W01A8.8
WBGene00013702	55.3454	66.4337	44.257	0.416468	2.12732	0.0333934	0.115019	Y106G6D.6
WBGene00016797	77.0528	91.1732	62.9325	0.416414	2.34915	0.0188165	0.0787417	C50A2.3
WBGene00007130	126.032	147.732	104.332	0.416355	2.52544	0.0115554	0.0562124	B0272.4
WBGene00013077	907.581	1096.79	718.367	0.416099	2.08548	0.037026	0.123179	ttr-24
WBGene00020862	131.085	153.081	109.09	0.415526	2.7048	0.00683447	0.0395668	fip-2
WBGene00008388	405.211	471.665	338.757	0.415248	2.87362	0.00405794	0.0278574	D1086.1
WBGene00014697	201.47	234.553	168.387	0.4149	2.90739	0.00364454	0.0259264	cyp-25A3
WBGene00000139	80.7545	95.5648	65.9442	0.414517	2.33162	0.0197204	0.0815082	amx-3
WBGene00017332	16.406	21.7465	11.0654	0.413686	1.94853	0.0513513		ugt-37
WBGene00009347	1182.69	1360.89	1004.49	0.413394	4.14687	3.37047e-05	0.000732375	F32H5.1
WBGene00015270	292.42	338.924	245.917	0.412928	3.12742	0.00176347	0.0155769	C01B4.6
WBGene00017446	65.564	78.0879	53.0401	0.411952	2.19345	0.0282749	0.103101	F14B8.4
WBGene00010116	122.37	142.996	101.744	0.411696	2.61105	0.00902654	0.0476744	F55F3.2
WBGene00020329	64.7753	77.1116	52.4389	0.411693	2.18542	0.0288579	0.104515	bath-26
WBGene00010005	64.8912	79.5694	50.213	0.411427	1.97567	0.0481921	0.147231	cnc-7
WBGene00011435	577.454	665.298	489.61	0.411182	3.70831	0.000208644	0.00322968	T04D3.8
WBGene00021795	1291.54	1490	1093.08	0.410262	3.46783	0.000524674	0.00650361	Y52E8A.2
WBGene00013349	1716.38	1972.8	1459.97	0.409959	4.13417	3.56237e-05	0.00076495	Y59A8B.12
WBGene00018146	281.21	325.202	237.218	0.408684	3.15001	0.00163263	0.014745	F37C4.6
WBGene00017599	89.9559	106.265	73.647	0.408646	2.31574	0.0205727	0.0837551	F19F10.3
WBGene00021304	56.5258	67.4245	45.6271	0.408497	2.13821	0.0325001	0.112836	nphp-2
WBGene00010658	416.836	480.815	352.857	0.408321	3.36992	0.000751889	0.00844221	K08D8.4
WBGene00004020	365.988	421.772	310.203	0.407114	3.51292	0.000443211	0.00578032	pho-1
WBGene00009430	4625.41	5302.66	3948.15	0.407025	4.64895	3.3363e-06	9.98932e-05	F35E12.6
WBGene00017483	413.393	475.984	350.803	0.406914	3.53723	0.000404349	0.00540213	lgc-22
WBGene00000670	3123.44	3582.82	2664.06	0.406813	4.39136	1.12641e-05	0.000290838	col-95
WBGene00021331	1148.58	1318.32	978.848	0.406059	4.13011	3.62583e-05	0.000775965	glrx-10
WBGene00019803	323.479	372.569	274.389	0.405245	3.43206	0.000599012	0.00717408	PDB1.1
WBGene00012947	176.433	204.957	147.909	0.404322	2.75764	0.00582197	0.0354798	Y47H9C.1
WBGene00015469	1707.64	1955.2	1460.09	0.403649	4.74299	2.1059e-06	6.73203e-05	C05D2.8
WBGene00020247	171.215	198.785	143.645	0.402592	2.73513	0.00623563	0.0370277	T05B11.4
WBGene00009895	2375.94	2741.07	2010.81	0.401763	3.10578	0.0018978	0.0163889	scl-2
WBGene00044676	40.4326	48.8953	31.9699	0.401742	1.96393	0.0495384	0.149553	fbxa-42
WBGene00017151	57.9804	69.3827	46.5781	0.401444	2.06064	0.039337	0.128193	EGAP9.3
WBGene00018946	39.6048	47.9838	31.2259	0.401272	1.96199	0.0497633	0.149913	F56C3.9
WBGene00014088	828.988	951.207	706.769	0.401183	3.83115	0.000127548	0.00216917	ZK809.8
WBGene00020909	3896.7	4453.56	3339.83	0.400167	5.00318	5.63935e-07	2.10321e-05	W01A11.1
WBGene00015399	46.1161	55.3374	36.8947	0.400031	1.99726	0.0457974	0.142128	cyp-35A1
WBGene00044535	886.696	1016.36	757.031	0.399585	3.98033	6.88194e-05	0.00132208	K11D12.13
WBGene00010471	1089.56	1247.47	931.65	0.399383	4.17918	2.92567e-05	0.000643395	cdr-6
WBGene00017417	285.719	329.049	242.389	0.399297	3.1978	0.00138478	0.0130187	F13B6.2
WBGene00019846	34.8956	42.8173	26.9739	0.399265	1.90531	0.0567392	0.163439	gpx-7
WBGene00004168	38.6359	46.6629	30.6089	0.399192	1.95631	0.0504291	0.151275	pqn-88
WBGene00007797	2610.23	2988.74	2231.71	0.398258	4.05643	4.98289e-05	0.00101044	C29A12.1
WBGene00008860	1139.43	1306.22	972.65	0.398228	3.7623	0.000168358	0.0027148	rmo-1
WBGene00219949	29.4407	36.5733	22.3082	0.397509	1.86305	0.0624556	0.173556
WBGene00011583	32.9031	40.0819	25.7243	0.396908	1.90608	0.0566393	0.163188	T07D10.3
WBGene00011222	1107.51	1266.26	948.753	0.396876	4.35924	1.30513e-05	0.00032641	R10H10.3
WBGene00014046	34.6553	42.0841	27.2264	0.395888	1.90622	0.0566212	0.163188	clec-60
WBGene00015400	1582.08	1814.49	1349.68	0.395589	3.55766	0.000374176	0.00507724	cyp-35A2
WBGene00003991	98.6622	115.217	82.1076	0.39504	2.31702	0.0205025	0.0835226	pfn-3
WBGene00045458	14.9137	19.5151	10.3124	0.394982	1.85537	0.063544		F17B5.8
WBGene00010783	649.855	744.798	554.913	0.394278	3.55278	0.000381181	0.00514494	mrpl-36
WBGene00001792	69.5268	82.1895	56.8641	0.393802	2.12303	0.0337516	0.115726	gst-44
WBGene00013073	74.7058	87.9024	61.5092	0.393503	2.16101	0.0306948	0.108844	hmit-1.1
WBGene00016004	1406.04	1606.12	1205.96	0.393068	4.28158	1.85571e-05	0.000439139	C18H9.6
WBGene00014137	203.11	235.909	170.311	0.392766	2.48458	0.0129703	0.0611395	clec-187
WBGene00010196	1387.04	1586.87	1187.21	0.392516	3.74108	0.000183234	0.0029033	F57C2.4
WBGene00017159	2107.34	2410.84	1803.83	0.392077	3.76535	0.000166317	0.00268868	F01F1.2
WBGene00018200	81.6663	95.7345	67.5982	0.39177	2.21041	0.0270769	0.100106	btb-17
WBGene00021486	13526.6	15435.7	11617.5	0.391696	4.41804	9.96003e-06	0.000260863	lbp-9
WBGene00006619	2189.28	2498.59	1879.97	0.390631	4.22966	2.34042e-05	0.000535943	try-1
WBGene00219275	527.848	606.739	448.956	0.390013	3.01779	0.00254623	0.0202476	Y39G10AR.32
WBGene00020167	1292.27	1478.95	1105.6	0.389961	3.55493	0.000378083	0.00510853
WBGene00012027	15.0518	19.8035	10.3001	0.389918	1.84112	0.0656036		fbxa-127
WBGene00189958	428.1	490.637	365.563	0.389312	3.28131	0.00103327	0.0105573
WBGene00008336	70.7755	83.4161	58.1348	0.388625	2.09846	0.0358648	0.120605	C55A6.7
WBGene00219748	11.2972	15.8253	6.76915	0.388428	1.93228	0.0533246
WBGene00012291	109.92	128.175	91.666	0.387739	2.2526	0.0242845	0.093298	W06A7.2
WBGene00013559	220.07	253.024	187.117	0.387316	2.92871	0.00340373	0.0247236	Y75B8A.28
WBGene00022821	2553.5	2911.32	2195.67	0.387311	4.17982	2.91738e-05	0.00064268	ZK813.2
WBGene00011166	168.452	194.143	142.761	0.387205	2.69202	0.00710202	0.0405671	chil-22
WBGene00044253	135.082	156.08	114.084	0.387159	2.54489	0.0109312	0.0541607	M117.6
WBGene00011105	457.019	523.046	390.993	0.386728	3.31399	0.000919733	0.00970393	R07E3.4
WBGene00010323	11.9962	16.0961	7.8963	0.38648	1.85204	0.0640202		dhhc-12
WBGene00011000	245.338	282.364	208.312	0.385966	2.83522	0.00457938	0.0302642	R03G8.6
WBGene00003784	6262.86	7142.3	5383.41	0.385842	3.98254	6.81837e-05	0.00131502	nos-2
WBGene00008360	226.126	259.615	192.638	0.38582	2.88337	0.00393441	0.027333	nspc-19
WBGene00000302	55.0921	65.3519	44.8322	0.385184	1.97515	0.0482507	0.147289	cav-2
WBGene00008483	39.3962	47.2506	31.5418	0.385005	1.88872	0.05893	0.16722	E04D5.4
WBGene00014307	1790.43	2040.5	1540.36	0.384753	4.01688	5.89746e-05	0.00116986
WBGene00000474	26969	30707.7	23230.2	0.384358	4.31106	1.62475e-05	0.000391753	cey-3
WBGene00017886	3678.61	4195.8	3161.42	0.384263	3.81158	0.000138081	0.00231435	F28B3.5
WBGene00016764	865.93	988.854	743.006	0.38418	3.61612	0.000299055	0.00428412	C49A9.10
WBGene00021378	574.937	656.647	493.227	0.383645	3.47792	0.000505313	0.00634562	Y37E11B.6
WBGene00007558	78.5813	91.7969	65.3658	0.383168	2.16389	0.0304731	0.108359	C14A4.7
WBGene00011499	80.4793	95.1637	65.7948	0.382544	1.98352	0.0473094	0.145309	T05G5.4
WBGene00020516	553.215	631.102	475.328	0.382364	3.60502	0.00031213	0.00442358	T15B7.1
WBGene00015843	577.506	660.081	494.93	0.381835	3.27993	0.00103831	0.0105745	C16C8.5
WBGene00044107	173.879	200.007	147.751	0.381708	2.69909	0.00695301	0.0400748	F58G6.9
WBGene00019213	326.41	374.296	278.525	0.381684	2.99116	0.00277921	0.0216415	H20E11.1
WBGene00000986	77.5123	90.732	64.2927	0.38094	2.12142	0.0338865	0.116037	dhs-23
WBGene00007183	7.6372	11.4965	3.77793	0.380896	2.06577	0.03885		B0462.4
WBGene00016481	39.4546	47.5334	31.3759	0.380729	1.8519	0.0640399	0.176535	C36C5.12
WBGene00000977	286.839	328.227	245.451	0.38066	3.04234	0.00234749	0.0192061	dhs-14
WBGene00007644	523.633	599.244	448.021	0.380592	3.09389	0.00197548	0.0169109	C17E4.4
WBGene00045271	188.753	216.809	160.697	0.380225	2.75413	0.0058849	0.0357098	F07G6.10
WBGene00011505	1179.71	1346.83	1012.59	0.380193	3.33277	0.000859859	0.00926309	pzf-1
WBGene00000656	461.495	567.782	355.208	0.380095	1.79027	0.07341	0.193953	col-80
WBGene00044607	97.1221	112.786	81.4578	0.380001	2.26168	0.0237174	0.0918939	K02A11.4
WBGene00011190	640.705	731.073	550.337	0.379404	3.33568	0.000850899	0.00918985	swt-6
WBGene00019183	30.4197	37.1415	23.698	0.378921	1.79685	0.0723589	0.191999	npr-30
WBGene00019654	7.14683	10.8546	3.43911	0.378862	2.08452	0.0371132		K11G9.3
WBGene00011741	4328.18	4921.53	3734.84	0.378403	4.08517	4.40446e-05	0.000912779	T12G3.6
WBGene00000535	12668.8	14464.8	10872.8	0.37831	3.22969	0.00123923	0.0121012	cpi-1
WBGene00011540	149.869	172.881	126.857	0.377935	2.44078	0.0146556	0.0665952	T06E6.10
WBGene00008174	2268.06	2579.37	1956.75	0.377912	3.9823	6.82513e-05	0.00131502	C48B4.11
WBGene00012840	12.3634	16.5188	8.20808	0.37773	1.81134	0.0700886		grsp-1
WBGene00019742	159.076	182.911	135.241	0.377714	2.58837	0.0096432	0.0498143	nhr-202
WBGene00010274	128.842	149.207	108.477	0.377495	2.30476	0.0211802	0.0853296	F58G6.3
WBGene00007185	965.588	1098.04	833.136	0.376916	3.85959	0.00011358	0.00198182	nlp-36
WBGene00001784	445.262	507.698	382.826	0.376759	3.22683	0.0012517	0.0121873	gst-36
WBGene00012786	51.3775	60.8928	41.8623	0.37651	1.90269	0.0570816	0.163981	Y43C5B.3
WBGene00000214	8912.89	10162.8	7662.95	0.376384	3.31418	0.000919137	0.00970393	asp-1
WBGene00045175	503.305	574.196	432.414	0.376005	3.1863	0.00144103	0.0134261
WBGene00007315	568.582	648.173	488.991	0.375741	3.30672	0.000943948	0.00991549	C04H5.7
WBGene00000941	1365.4	1554.14	1176.65	0.375153	3.54474	0.000392998	0.00528363	ddp-1
WBGene00021730	618.147	703.038	533.257	0.375088	3.7016	0.00021424	0.00328577	Y49F6C.8
WBGene00006634	80.9128	94.4023	67.4233	0.374921	2.05777	0.039612	0.128825	tsp-8
WBGene00021658	2316.84	2629.11	2004.56	0.374616	4.31513	1.59509e-05	0.00038533	Y48G1A.2
WBGene00013446	1681.16	1911.21	1451.11	0.374204	3.70366	0.000212513	0.00326678	Y66D12A.21
WBGene00011026	24.1165	29.7314	18.5016	0.374025	1.75059	0.0800166		R05D7.1
WBGene00001767	6.90023	10.372	3.42844	0.373541	2.03335	0.042017		gst-19
WBGene00017362	840.058	957.16	722.956	0.373204	3.28396	0.00102361	0.0104989	F10G2.1
WBGene00016419	1063.78	1210.42	917.148	0.373191	3.44058	0.000580473	0.00703796	tyr-4
WBGene00194668	12.0752	16.2083	7.94221	0.37318	1.80879	0.0704832
WBGene00185089	507.5	581.34	433.66	0.373037	2.71323	0.00666313	0.0388181	C16A11.10
WBGene00009091	95.9931	111.304	80.6823	0.372909	2.15995	0.0307769	0.108962	F23D12.7
WBGene00018718	337.714	385.284	290.144	0.372894	3.10241	0.00191955	0.0165208	F52H2.6
WBGene00021585	11.7374	15.9321	7.54271	0.372848	1.82449	0.0680787		clec-74
WBGene00022532	4482.45	5097.19	3867.71	0.372263	3.5161	0.000437936	0.00574523	ZC155.4
WBGene00006376	2186.23	2485.76	1886.69	0.372208	3.54466	0.000393114	0.00528363	syp-2
WBGene00005092	53.345	62.8259	43.8641	0.372173	1.92374	0.0543871	0.158925
WBGene00019905	1255.05	1425.78	1084.32	0.372066	3.69814	0.000217186	0.00330685	R05G9.3
WBGene00012225	197.314	227.456	167.172	0.371992	2.38628	0.0170197	0.073748	W03G11.3
WBGene00022394	1455.21	1652.89	1257.52	0.371861	3.74414	0.000181012	0.00287523	Y97E10AL.3
WBGene00022075	1131.97	1289.05	974.892	0.371735	3.20588	0.00134651	0.0127972	Y69A2AR.3
WBGene00007459	4527.65	5139.57	3915.72	0.371582	3.87842	0.000105135	0.0018471	C08F11.12
WBGene00086560	7.15586	10.5592	3.7525	0.371383	1.97987	0.0477182		ZK355.8
WBGene00044530	154.853	178.285	131.422	0.371047	2.40044	0.0163754	0.0718009	F32D1.11
WBGene00006740	685.737	778.623	592.851	0.370726	3.74322	0.000181678	0.00288222	ulp-5
WBGene00000209	5200.72	5899.8	4501.65	0.370592	3.94748	7.89785e-05	0.0014858	asg-1
WBGene00000008	43.0267	51.1167	34.9366	0.370455	1.84491	0.0650506	0.178358	aat-7
WBGene00017308	7.74122	11.4075	4.07494	0.370179	1.97049	0.0487825		F09F9.3
WBGene00007691	88.6653	102.779	74.5517	0.370015	2.15319	0.0313038	0.110086	C23H4.2
WBGene00013480	26.3135	32.3394	20.2875	0.36993	1.73569	0.0826179		egas-3
WBGene00011773	2212.17	2509.69	1914.64	0.369356	3.81335	0.000137098	0.0023009	ttr-53
WBGene00045417	384.622	439.261	329.982	0.36895	2.83828	0.00453573	0.0300661	Y37H2A.13
WBGene00008841	134.976	155.92	114.031	0.368907	2.21852	0.0265197	0.0987662	F15A4.6
WBGene00017737	36.355	43.5277	29.1823	0.368892	1.7949	0.0726692	0.192463	F23C8.8
WBGene00000775	149.027	171.359	126.696	0.368592	2.39483	0.016628	0.0726335	cpin-1
WBGene00022218	121.986	141.434	102.539	0.368412	2.14044	0.0323193	0.112417	Y73B3A.16
WBGene00012668	464.91	528.891	400.929	0.368367	3.15718	0.00159304	0.0145393	Y39B6A.5
WBGene00013610	1387.88	1574.89	1200.88	0.368359	3.67145	0.00024118	0.00360216	fbxa-206
WBGene00023427	1075.74	1221.36	930.12	0.368098	3.54092	0.000398733	0.00534227	F14D2.15
WBGene00010086	643.973	731.664	556.283	0.36802	3.28506	0.00101959	0.0104989	F55B11.4
WBGene00015788	92.7634	107.449	78.0778	0.367989	2.13722	0.0325798	0.112928	C15B12.8
WBGene00010957	82.0199	95.5165	68.5234	0.367869	2.03956	0.0413938	0.132994	ND6
WBGene00010440	16587.9	18848.2	14327.7	0.367149	3.3155	0.000914807	0.00968092	ttr-51
WBGene00008829	143.422	165.395	121.449	0.366663	2.21877	0.0265021	0.0987539	cyp-35D1
WBGene00018424	1624.52	1840.66	1408.38	0.366557	3.93518	8.31346e-05	0.00154766	F44E7.2
WBGene00000298	493.684	561.02	426.348	0.366523	3.28852	0.00100717	0.0104188	cat-4
WBGene00017407	72.0427	84.2287	59.8567	0.366146	1.95336	0.0507768	0.151743	F12E12.6
WBGene00007254	213.463	244.328	182.599	0.366004	2.61113	0.00902444	0.0476744	C01H6.4
WBGene00007106	2595.63	2941.77	2249.48	0.365995	3.74479	0.000180542	0.00287134	B0035.3
WBGene00008988	108.013	124.775	91.2501	0.365857	2.2058	0.0273983	0.100943	F20G2.5
WBGene00003099	184.217	213.334	155.1	0.365855	2.09474	0.0361944	0.121393	lys-10
WBGene00021582	134.67	155.371	113.97	0.365582	2.21283	0.0269094	0.0996601	clec-71
WBGene00016056	361.661	411.166	312.156	0.365088	3.05951	0.00221703	0.0183983	C24D10.5
WBGene00015134	2145.15	2431.77	1858.52	0.364716	3.59203	0.000328118	0.00458897	B0304.2
WBGene00022791	1933.68	2192.39	1674.97	0.364507	3.52232	0.000427788	0.00565434	ZK686.1
WBGene00004990	10170.2	11510.9	8829.56	0.364392	3.98336	6.79465e-05	0.00131312	spp-5
WBGene00015433	82.3	95.3908	69.2092	0.364269	2.06539	0.0388861	0.127308	C04E12.2
WBGene00006408	271.952	310.142	233.761	0.363571	2.66955	0.00759541	0.0425703	tag-18
WBGene00010194	1580.37	1791.71	1369.03	0.363474	3.47091	0.000518691	0.00644197	btb-19
WBGene00008440	4615.34	5225.19	4005.48	0.362875	3.73877	0.00018492	0.00292274	DY3.8
WBGene00012910	217.228	248.951	185.505	0.362634	2.39182	0.016765	0.0730072	Y46G5A.20
WBGene00045265	166.582	190.806	142.359	0.362381	2.41711	0.0156444	0.0697029	K10C2.8
WBGene00003842	70.7618	82.8155	58.708	0.362083	1.90343	0.0569842	0.163886	oct-1
WBGene00013381	2879.95	3257.49	2502.4	0.361871	3.90298	9.50137e-05	0.00170715	cyp-31A5
WBGene00018774	105.818	122.332	89.3051	0.361796	2.10217	0.0355388	0.119727	F53G12.9
WBGene00022736	248.795	283.934	213.655	0.361613	2.57474	0.0100316	0.0510587	ZK418.7
WBGene00021248	3708.95	4193.24	3224.67	0.361415	3.99027	6.59982e-05	0.0012852	Y22D7AL.10
WBGene00021252	21.701	26.8333	16.5686	0.361385	1.68503	0.0919835		cht-4
WBGene00004999	8286.6	9373.57	7199.63	0.361285	3.82978	0.000128255	0.00217425	spp-14
WBGene00008415	1424.94	1614.43	1235.46	0.361	3.45272	0.000554966	0.00679327	mce-1
WBGene00000283	326.738	371.77	281.707	0.360912	2.8585	0.00425647	0.0287927	cah-5
WBGene00020139	555.807	630.52	481.093	0.360807	3.17277	0.0015099	0.0139355	T01B11.2
WBGene00013882	891.087	1010.55	771.628	0.360735	3.2319	0.00122969	0.0120716	msa-1
WBGene00003093	2537.56	2999	2076.12	0.360631	1.8048	0.0711067	0.189932	lys-4
WBGene00017594	32.424	39.3133	25.5348	0.360367	1.69975	0.0891777	0.2206	F19C7.4
WBGene00008352	24.6844	30.5988	18.7699	0.360346	1.68193	0.0925819		fbxa-6
WBGene00000239	201.471	229.835	173.106	0.36026	2.5184	0.0117891	0.0569614	bas-1
WBGene00016623	1817.79	2057.14	1578.44	0.360051	3.61479	0.000300587	0.0042982	psmd-9
WBGene00012789	116.475	133.756	99.1932	0.35987	2.21447	0.0267962	0.09942	Y43D4A.3
WBGene00012530	4735.92	5342.91	4128.92	0.359407	4.6798	2.87154e-06	8.76232e-05	Y32F6A.5
WBGene00012020	13873.4	15667	12079.8	0.359376	4.1761	2.96549e-05	0.000651029	gyg-2
WBGene00017999	926.522	1050.3	802.741	0.359016	3.14285	0.00167312	0.0149759	emc-6
WBGene00194848	21.8942	27.0228	16.7656	0.359002	1.67318	0.094291		T27D12.6
WBGene00021263	4006.81	4527.61	3486.02	0.358886	3.88342	0.000102996	0.00182569	Y22D7AR.10
WBGene00021841	2073.71	2350.13	1797.29	0.358811	3.23175	0.00123034	0.0120716	Y54E10BR.2
WBGene00016590	765.294	866.289	664.3	0.358596	3.40984	0.000650019	0.00763443	C42C1.12
WBGene00017707	9.7471	13.3568	6.13741	0.358078	1.77809	0.075389		F22E5.8
WBGene00012560	490.464	556.679	424.25	0.357764	2.91265	0.0035838	0.025623	Y37D8A.25
WBGene00044337	700.117	792.073	608.162	0.35744	3.36676	0.000760564	0.00852004	nspc-2
WBGene00012074	238.528	272.04	205.016	0.357391	2.51784	0.0118076	0.0569828	T27A8.2
WBGene00016918	334.051	379.427	288.676	0.357251	2.82478	0.00473125	0.0307579	test-1
WBGene00013126	64.0062	74.8747	53.1378	0.35698	1.86048	0.0628176	0.174338	mltn-2
WBGene00015332	247.094	281.244	212.945	0.356644	2.65037	0.00804045	0.0441481	tyr-1
WBGene00044746	448.034	508.396	387.671	0.356572	2.94079	0.00327376	0.0241788	C53H9.3
WBGene00010087	201.957	230.032	173.882	0.356498	2.61212	0.00899824	0.0475993	F55B11.5
WBGene00002026	134.653	155.141	114.164	0.356497	2.12056	0.0339592	0.116095	hsp-70
WBGene00017460	1667.89	1885.53	1450.24	0.356041	3.49063	0.000481885	0.00615877	bath-30
WBGene00008548	210.588	239.644	181.531	0.355821	2.58931	0.00961679	0.0497414	F07A11.5
WBGene00010723	434.124	492.464	375.784	0.355654	2.89263	0.00382033	0.0267005	cpg-7
WBGene00018353	316.709	359.145	274.273	0.355649	2.95324	0.00314453	0.0235415	fbxa-182
WBGene00020143	108.517	125.34	91.6939	0.355461	2.06125	0.0392795	0.128082	T01C8.2
WBGene00013555	14.8067	18.9582	10.6553	0.35542	1.67151	0.0946201		fbxa-89
WBGene00000281	671.811	759.261	584.36	0.354656	3.40768	0.000655172	0.00766672	cah-3
WBGene00009745	534.606	604.833	464.38	0.354486	3.24279	0.00118366	0.0117126	F45H11.5
WBGene00255714	1955.89	2208.88	1702.9	0.354249	3.57213	0.000354093	0.00486164	B0511.19
WBGene00021796	18.2303	23.0545	13.4061	0.354238	1.65782	0.0973529		Y52E8A.3
WBGene00007390	2759.17	3115.14	2403.2	0.354109	3.62803	0.000285597	0.00414425	lmtr-3
WBGene00012728	74.2329	86.2517	62.2141	0.354093	1.90672	0.0565572	0.163173	Y39G8B.9
WBGene00008485	74.1196	85.8235	62.4157	0.353846	1.97175	0.0486383	0.148027	ugt-43
WBGene00012544	4323.6	4894.31	3752.89	0.353805	3.10694	0.00189032	0.0163576	Y37D8A.2
WBGene00021772	144.314	164.936	123.691	0.353344	2.33252	0.0196732	0.0813657	math-45
WBGene00019738	116.747	133.8	99.6936	0.353252	2.21621	0.0266768	0.0991105	clec-265
WBGene00021827	1630.73	1839.85	1421.62	0.352674	3.68362	0.000229945	0.00347506	dnc-6
WBGene00018423	2274.77	2569.18	1980.37	0.352355	3.43341	0.00059605	0.00716552	F44E2.10
WBGene00007320	5.44272	8.5071	2.37834	0.352348	2.03886	0.0414637		C05B5.2
WBGene00019725	1216.33	1374.84	1057.81	0.351853	3.2262	0.00125444	0.0122047	algn-14
WBGene00014003	153.905	176.288	131.522	0.351822	2.22052	0.0263838	0.0983991	ZK593.3
WBGene00007616	902.473	1020.06	784.886	0.351739	3.22094	0.00127771	0.0123557	rpoa-12
WBGene00011856	5897.09	6639.07	5155.11	0.351671	4.38157	1.17828e-05	0.000300025	T20D3.2
WBGene00002258	2830.5	3189.23	2471.78	0.351666	4.01275	6.00147e-05	0.00118313	lbp-6
WBGene00002267	884.283	1002.28	766.288	0.351443	2.83347	0.00460463	0.0303525	lec-4
WBGene00021721	1595.76	1800.91	1390.61	0.351178	3.47427	0.000512251	0.00639937	Y49F6B.9
WBGene00003095	90.7242	105.277	76.1714	0.351178	1.90988	0.056148	0.162433	lys-6
WBGene00044166	73.7017	85.2741	62.1294	0.351178	1.96128	0.0498459	0.15002	C54C6.7
WBGene00023466	7.39761	10.7203	4.07494	0.350547	1.86444	0.0622603
WBGene00007278	1743.82	1970.81	1516.83	0.350257	3.15723	0.00159275	0.0145393	lab-1
WBGene00006491	1663.5	1876.83	1450.18	0.350238	3.47228	0.000516055	0.00642174	acl-3
WBGene00011740	2186.54	2465.46	1907.61	0.349973	3.603	0.000314566	0.00444821	mrpl-51
WBGene00000118	672.907	758.966	586.847	0.349879	3.55085	0.000383986	0.00517731	alh-12
WBGene00018939	31.9351	38.3995	25.4707	0.349757	1.66225	0.0964626	0.231524	fbxa-190
WBGene00007322	31.3269	37.7047	24.9491	0.349732	1.65537	0.0978494	0.233661	C05B5.5
WBGene00012514	194.117	220.803	167.432	0.349266	2.44813	0.01436	0.0657199	Y26E6A.3
WBGene00008207	1067.49	1203.28	931.693	0.349104	3.57732	0.000347138	0.00477642	C49F5.3
WBGene00007692	224.649	254.97	194.328	0.348584	2.61637	0.00888705	0.0471132	C23H4.3
WBGene00015038	104.201	119.448	88.9538	0.348561	2.10269	0.0354929	0.11967	nstp-6
WBGene00005001	358.37	405.841	310.9	0.348512	2.78067	0.00542463	0.0336206	spp-16
WBGene00015753	57.5096	67.1546	47.8645	0.348259	1.79274	0.0730147	0.193056	C14B9.3
WBGene00010185	1074.37	1211.72	937.029	0.347996	3.35023	0.000807445	0.00885551	F57A10.4
WBGene00043982	42.206	49.647	34.765	0.347858	1.72639	0.0842768	0.212483	B0403.6
WBGene00008227	76.2805	88.1385	64.4225	0.347432	1.94347	0.0519592	0.154197	C50B8.5
WBGene00011167	8.25584	11.6255	4.88622	0.347129	1.80375	0.0712702		chil-23
WBGene00001770	192.544	218.629	166.459	0.346836	2.4589	0.0139362	0.0642182	gst-22
WBGene00009634	971.937	1095.03	848.84	0.346719	3.49801	0.000468745	0.00600889	nspc-9
WBGene00009627	3053.46	3443.65	2663.28	0.346507	3.27181	0.00106862	0.0108176	F42A8.3
WBGene00006949	62.2081	72.3688	52.0474	0.346489	1.79461	0.0727151	0.192463	wrt-3
WBGene00013840	74.1697	85.9908	62.3486	0.346264	1.85675	0.0633464	0.17547	fbxa-151
WBGene00050914	924.398	1042	806.793	0.346249	3.39538	0.00068533	0.00795395	T12B5.15
WBGene00007757	1695.23	1907.62	1482.83	0.345788	3.75066	0.00017637	0.002812	C27A7.6
WBGene00018258	86.348	99.297	73.3989	0.345778	1.97317	0.0484765	0.147676	F41B4.2
WBGene00020940	152.084	173.978	130.191	0.344938	2.15237	0.0313683	0.11016	W02D7.4
WBGene00008172	1316.13	1484.87	1147.4	0.344827	3.10389	0.00190993	0.0164713	C48B4.9
WBGene00021818	483.334	547.839	418.829	0.344801	2.58855	0.00963812	0.0498143	Y53G8B.2
WBGene00021965	104.233	119.476	88.9897	0.344772	2.02292	0.0430816	0.136659	Y57G7A.1
WBGene00017799	2376.73	2673.97	2079.49	0.344459	3.69975	0.000215809	0.00329658	F25G6.8
WBGene00006861	400.128	452.028	348.228	0.344421	2.93481	0.00333748	0.0244512	cal-5
WBGene00010380	12.1022	15.9857	8.21874	0.343437	1.66584	0.0957458		mpst-2
WBGene00021441	700.646	790.916	610.375	0.343431	2.86661	0.00414891	0.0282538	Y39A3CL.3
WBGene00021781	2206.31	2480.93	1931.69	0.343174	3.73077	0.000190894	0.00300971	Y51H7C.3
WBGene00006050	35.9592	42.8666	29.0519	0.343146	1.6395	0.10111	0.239091	ssq-1
WBGene00013104	43.6163	51.3552	35.8774	0.343082	1.69616	0.0898561	0.221239	Y51H4A.8
WBGene00008944	820.827	923.68	717.973	0.342949	3.53374	0.000409724	0.00545514	F19B2.5
WBGene00010325	2019.48	2272.99	1765.97	0.342654	3.37345	0.000742318	0.00836419	exos-3
WBGene00006039	52.6292	61.4352	43.8232	0.342598	1.73819	0.0821775	0.209049	ssp-10
WBGene00013781	28.3642	34.1101	22.6183	0.342371	1.61304	0.106736		Y116A8B.4
WBGene00016335	625.144	703.521	546.766	0.341835	3.38543	0.000710678	0.00812978	gba-1
WBGene00007449	539.195	609.144	469.245	0.341715	2.71813	0.00656529	0.0384659	C08F8.9
WBGene00044325	2481.82	2791.73	2171.9	0.341625	3.45751	0.000545187	0.00670575	tag-321
WBGene00015435	17.8183	22.2829	13.3536	0.341579	1.59492	0.110731		C04E12.5
WBGene00022126	1426.11	1605.77	1246.45	0.341562	3.22952	0.00124	0.0121012	Y71F9B.2
WBGene00044251	272.39	308.434	236.346	0.341554	2.533	0.011309	0.0553303	F59C6.12
WBGene00011683	93.563	107.581	79.5445	0.341508	1.94372	0.0519287	0.154142	phat-6
WBGene00011832	716.545	808.283	624.806	0.341367	2.93871	0.00329585	0.0242717	bgal-1
WBGene00005022	7817.37	8783.49	6851.25	0.341259	3.72945	0.000191897	0.00301738	sqv-4
WBGene00018055	9.26521	12.6695	5.86088	0.341175	1.72112	0.0852283		F35F10.5
WBGene00021325	1608.92	1806.67	1411.16	0.340659	3.80717	0.000140566	0.00234063	Y34B4A.9
WBGene00022092	2965.76	3332.38	2599.14	0.340422	3.63891	0.000273792	0.00400944	Y69A2AR.21
WBGene00008706	231.882	262.872	200.892	0.340404	2.46107	0.0138522	0.063987	gba-3
WBGene00086565	9.35929	12.9725	5.74611	0.339878	1.73444	0.0828402		W06G6.17
WBGene00001404	3312.54	3715.67	2909.4	0.339711	4.16911	3.05785e-05	0.000669228	fbp-1
WBGene00007474	194.758	221.007	168.509	0.33966	2.30785	0.0210076	0.0849561	C08H9.15
WBGene00003950	7188.98	8068.22	6309.74	0.339246	3.88059	0.000104203	0.00183833	pbs-4
WBGene00019208	18.288	22.8729	13.7031	0.338443	1.58229	0.113583		lips-14
WBGene00017322	620.132	697.779	542.485	0.338385	3.15317	0.0016151	0.0146415	clec-160
WBGene00015582	134.126	152.839	115.414	0.338197	2.16541	0.030356	0.108093	C07H6.9
WBGene00019442	5.60212	8.80705	2.3972	0.337831	2.01829	0.0435614		F07B7.8
WBGene00006726	897.993	1010.63	785.354	0.337666	3.03723	0.00238761	0.019429	ubl-5
WBGene00007794	8.39244	11.6976	5.08732	0.337617	1.73594	0.0825741		C28D4.7
WBGene00003923	6160.03	6910.01	5410.05	0.337401	3.81085	0.000138488	0.00231812	pas-2
WBGene00045483	3263.93	3663.44	2864.42	0.336962	3.58956	0.000331238	0.00461238	oxy-5
WBGene00021160	691.533	781.073	601.993	0.336865	2.56909	0.0101965	0.051648	gba-4
WBGene00010296	189.876	215.778	163.975	0.336707	2.20243	0.027635	0.101493	dgat-2
WBGene00044737	5305	5968.34	4641.66	0.336663	3.04313	0.00234131	0.0191801	ttr-45
WBGene00015029	2049.07	2299.74	1798.39	0.336661	3.58082	0.000342517	0.00472814	B0207.6
WBGene00021835	224.95	255.381	194.52	0.336556	2.18841	0.02864	0.103868	Y54E10A.17
WBGene00017587	230.736	260.739	200.733	0.336434	2.56158	0.0104198	0.0524899	F19B10.5
WBGene00003530	660.394	746.471	574.316	0.336369	2.48963	0.0127878	0.0606801	nas-11
WBGene00007913	737.23	828.252	646.208	0.336272	3.28165	0.00103203	0.0105562	cyp-36A1
WBGene00013393	13996.9	15704.4	12289.3	0.336221	3.60434	0.000312945	0.0044302	Y62H9A.5
WBGene00010593	137.154	157.187	117.12	0.336061	1.92868	0.0537711	0.157667	gsnl-1
WBGene00011342	563.489	634.284	492.695	0.335962	2.95212	0.00315601	0.0235871	T01G5.7
WBGene00077701	120.228	136.868	103.589	0.335804	2.10381	0.0353949	0.11949	poml-3
WBGene00012361	1163.98	1307.06	1020.9	0.335627	3.31533	0.000915343	0.00968092	mrpl-12
WBGene00020219	1069.92	1203.16	936.685	0.335602	3.06753	0.00215835	0.0180405	T05A7.1
WBGene00013505	6.72372	10.0797	3.36776	0.335406	1.88746	0.059098		Y71A12B.8
WBGene00001752	115.465	132.159	98.7708	0.335197	1.97103	0.0487209	0.148172	gst-4
WBGene00011543	2293.67	2575.61	2011.74	0.334993	3.29897	0.000970408	0.0101289	acl-2
WBGene00020448	117.6	134.143	101.056	0.334821	2.03782	0.0415679	0.133327	fbxa-51
WBGene00008040	629.878	708.884	550.871	0.334242	2.84916	0.00438348	0.0293498	ttr-5
WBGene00013728	3349.45	3754.16	2944.74	0.334149	3.76448	0.000166898	0.00269467	Y111B2A.2
WBGene00012981	156.676	177.847	135.504	0.334122	2.17299	0.029781	0.106522	Y48B6A.10
WBGene00014886	39.0384	46.0117	32.0651	0.333965	1.61578	0.106142	0.247097
WBGene00009424	60.069	69.78	50.3581	0.333853	1.68901	0.0912171	0.223137
WBGene00001389	112.509	128.597	96.42	0.333416	1.9566	0.050394	0.151206	far-5
WBGene00014130	41.7471	49.2697	34.2245	0.333302	1.60909	0.107597	0.249228	ZK892.6
WBGene00005021	2220.66	2490.08	1951.24	0.333067	3.47349	0.000513732	0.00640533	sqv-3
WBGene00002180	1226.3	1376.33	1076.27	0.333056	3.22447	0.00126206	0.0122508	jtr-1
WBGene00010953	601.367	707.647	495.087	0.332851	1.62488	0.104189	0.244108	clec-190
WBGene00001754	146.419	166.634	126.205	0.332761	2.06431	0.0389885	0.127529	gst-6
WBGene00044324	1902.67	2134.49	1670.85	0.332494	3.25195	0.00114616	0.0114302	ufm-1
WBGene00007234	1445.82	1620.45	1271.19	0.332133	3.49126	0.000480756	0.00615049	C01G10.7
WBGene00004112	639.437	718.692	560.181	0.332111	2.9112	0.00360041	0.0256985	pqn-22
WBGene00022726	5.63191	8.84777	2.41606	0.332028	2.00399	0.0450707		nhr-249
WBGene00021114	894.646	1003.26	786.035	0.331749	3.28193	0.001031	0.0105541	W09C3.7
WBGene00009186	24384.5	27302.6	21466.4	0.331553	3.75805	0.000171243	0.00274743	trcs-1
WBGene00010613	255.756	288.083	223.43	0.331492	2.60447	0.00920169	0.0482002	K07A1.6
WBGene00015103	22.7018	27.546	17.8576	0.331409	1.54594	0.122119		B0280.7
WBGene00022586	5584.72	6259.74	4909.71	0.331331	3.4138	0.000640631	0.00754501	ZC308.4
WBGene00012276	5204.64	5824.19	4585.08	0.331239	3.91428	9.06743e-05	0.00164986	his-74
WBGene00018762	1301.5	1462.95	1140.04	0.331074	2.87662	0.00401959	0.0276686	F53E10.6
WBGene00015267	2566.92	2875.37	2258.46	0.331039	3.54047	0.000399408	0.0053457	chin-1
WBGene00020433	1191.56	1335.38	1047.75	0.330485	3.36667	0.000760825	0.00852004	T11F8.1
WBGene00045397	180.017	203.45	156.585	0.330359	2.3211	0.0202815	0.0829936	Y54G2A.52
WBGene00001044	1204.55	1354.72	1054.38	0.330321	2.75332	0.00589945	0.035747	dnj-26
WBGene00000877	3581.35	4012.33	3150.36	0.329994	3.39645	0.000682653	0.00794457	cyn-1
WBGene00007515	95.3644	110.01	80.7189	0.329908	1.74078	0.0817217	0.208472	C10C6.7
WBGene00021745	8.09487	11.4413	4.74849	0.329851	1.73528	0.0826916		Y50D4B.6
WBGene00020954	487.858	549.008	426.708	0.32955	2.65436	0.007946	0.0437613	W02G9.4
WBGene00000866	6550.02	7329.09	5770.95	0.329424	3.7222	0.000197495	0.00308694	cyb-2.1
WBGene00008770	39.9756	46.946	33.0053	0.329358	1.60511	0.108469	0.250459	F13G3.12
WBGene00003611	652.093	731.678	572.508	0.329184	2.99295	0.00276292	0.0215673	nhr-12
WBGene00018221	61.5751	71.151	51.9992	0.328833	1.73553	0.0826474	0.20991	F40A3.6
WBGene00009588	1713.73	1917.77	1509.69	0.328716	3.60101	0.000316982	0.00447267	F40F11.3
WBGene00011320	6229.67	6977.36	5481.99	0.328597	3.34629	0.000819	0.00894056	T01C3.3
WBGene00012675	1245.68	1395.13	1096.22	0.328491	3.35118	0.000804667	0.00883264	Y39B6A.13
WBGene00002110	36.4495	43.2508	29.6482	0.328372	1.56313	0.118023	0.265219	ins-27
WBGene00013406	1066.71	1194.58	938.834	0.328362	3.36927	0.000753689	0.00845497	Y63D3A.7
WBGene00018070	519.793	583.014	456.573	0.328361	2.96979	0.00298003	0.0226387	F35H10.5
WBGene00018473	110.487	125.487	95.4866	0.328326	2.05401	0.0399747	0.129641	cima-1
WBGene00014132	82.7007	94.5998	70.8017	0.328162	1.88361	0.0596178	0.168636	ZK896.1
WBGene00015248	5493.62	6148.56	4838.68	0.328014	3.47854	0.000504147	0.00634562	mai-2
WBGene00019141	1035.29	1159.64	910.938	0.327807	3.28094	0.00103463	0.0105573	bath-5
WBGene00019660	68.7568	79.5265	57.9872	0.327529	1.69317	0.0904227	0.222138	K11H12.4
WBGene00001693	11.9416	15.6252	8.25808	0.327499	1.59338	0.111076		grd-4
WBGene00007140	315.859	355.756	275.963	0.327396	2.47691	0.0132525	0.0620256	cyp-29A4
WBGene00003417	765.497	858.475	672.519	0.327362	2.97485	0.00293135	0.0223936	mrt-2
WBGene00016134	1173.92	1313.86	1033.99	0.326994	3.35829	0.00078426	0.00869847	C26B9.5
WBGene00008171	493.907	554.101	433.713	0.326937	2.89406	0.00380301	0.0266524	C48B4.8
WBGene00014108	1723.45	1932.5	1514.39	0.326829	2.98371	0.00284776	0.0220131	ZK856.7
WBGene00015670	531.958	596.965	466.951	0.326812	2.85503	0.00430333	0.0289785	C10B5.1
WBGene00012878	2426.8	2715.57	2138.02	0.32632	3.38286	0.000717342	0.00817667	Y45F10C.2
WBGene00003615	42.5942	49.9721	35.2164	0.326193	1.5987	0.109888	0.252726	nhr-16
WBGene00000216	7816.37	8788.78	6843.96	0.325976	2.57493	0.0100262	0.0510513	asp-3
WBGene00018340	128.997	146.322	111.673	0.325573	2.04828	0.0405321	0.130919	anmt-2
WBGene00003836	1883.95	2107.38	1660.51	0.325413	3.33575	0.000850692	0.00918985	nxt-1
WBGene00003569	59.985	69.2696	50.7005	0.325184	1.68551	0.0918893	0.22423	ncx-4
WBGene00013392	1455.56	1627.71	1283.41	0.324831	3.38347	0.000715749	0.00817312	Y62H9A.4
WBGene00021853	811.407	907.777	715.036	0.324773	3.26585	0.00109138	0.0109783	Y54F10AM.11
WBGene00017734	4686.6	5236.41	4136.8	0.32476	3.64617	0.000266176	0.00392494	F23C8.5
WBGene00016632	7101.63	7936.27	6266.99	0.324722	3.59536	0.000323943	0.00453556	C44B7.12
WBGene00002131	1284	1435.57	1132.43	0.324662	3.38788	0.00070434	0.00807901	inx-9
WBGene00022545	8.61516	11.7812	5.4491	0.324591	1.6558	0.0977616
WBGene00010678	4676.46	5224.64	4128.28	0.324367	3.62712	0.000286595	0.004154	K08F4.3
WBGene00006573	1169.4	1308.27	1030.53	0.32432	3.25819	0.00112126	0.0112346	tin-10
WBGene00045399	144.279	163.267	125.292	0.324293	2.13073	0.0331114	0.114392	Y47G6A.33
WBGene00011725	32.6923	38.5454	26.8392	0.324274	1.55752	0.119346	0.267017	lips-5
WBGene00021888	3965.78	4435.54	3496.01	0.324233	3.29617	0.000980126	0.0102018	Y54G2A.23
WBGene00006585	187.883	211.722	164.044	0.323884	2.33525	0.0195302	0.080879	tni-3
WBGene00004779	94.7926	107.804	81.781	0.323815	1.93411	0.0530992	0.156432	ser-4
WBGene00022047	311.889	351.201	272.577	0.323651	2.36186	0.0181834	0.0768154	Y66H1A.5
WBGene00011041	8.44861	11.6615	5.23571	0.323395	1.67889	0.0931731		R05H5.7
WBGene00017250	96.7656	109.989	83.5424	0.323035	1.93213	0.0533432	0.156771	F08D12.7
WBGene00010514	68.8899	79.0437	58.7362	0.323016	1.76723	0.077189	0.200233	K02E11.5
WBGene00006404	859.284	963.723	754.845	0.322973	2.72629	0.00640501	0.0378923	tag-10
WBGene00008953	115.547	131.295	99.7984	0.32266	1.93412	0.0530988	0.156432	F19C6.4
WBGene00021003	15.6653	19.6563	11.6742	0.32259	1.51844	0.128903		W03F9.9
WBGene00008169	1131.7	1265.21	998.195	0.322565	3.19674	0.00138992	0.0130548	C48B4.6
WBGene00013477	120.141	136.361	103.921	0.322496	1.9777	0.0479627	0.146671	Y69E1A.5
WBGene00015309	12.1074	15.6113	8.60348	0.322435	1.54903	0.121375		C01G5.7
WBGene00007622	2186.76	2445.69	1927.84	0.322368	3.15955	0.00158013	0.0144477	C16C10.1
WBGene00012055	9.86685	13.4881	6.24561	0.322328	1.65961	0.0969935		srsx-36
WBGene00021817	54.6167	63.2452	45.9881	0.322244	1.65531	0.0978609	0.233661	Y53G8B.1
WBGene00011858	2199.18	2456.23	1942.13	0.322129	3.46595	0.000528368	0.00653669	T20D3.5
WBGene00010193	558.786	625.921	491.652	0.321975	2.82449	0.00473564	0.0307598	btb-20
WBGene00018009	3407.4	3805.3	3009.5	0.321914	3.48244	0.000496868	0.00629349	dhhc-3
WBGene00009681	18.5322	23.4474	13.617	0.321874	1.52463	0.127351		gipc-2
WBGene00016093	123.673	140.088	107.258	0.321723	2.03679	0.041671	0.13358	srsx-34
WBGene00010877	445.108	498.747	391.469	0.321617	2.83328	0.00460735	0.0303543	lact-4
WBGene00022546	8.13038	11.1046	5.15618	0.321546	1.6415	0.100694		ZC196.2
WBGene00003766	348.1	392.445	303.755	0.321449	2.22698	0.0259487	0.097489	nlp-28
WBGene00012640	367.917	413.031	322.804	0.321231	2.54233	0.0110118	0.0544188	Y38H8A.7
WBGene00017134	8235.37	9202.56	7268.18	0.321108	3.24419	0.00117784	0.0116731	EEED8.3
WBGene00011062	570.267	638.654	501.88	0.321047	2.86508	0.0041691	0.0283459	R06C7.2
WBGene00022357	2262.55	2534.07	1991.02	0.320929	2.80597	0.00501651	0.0319378	kbp-4
WBGene00013931	354.948	398.224	311.671	0.320565	2.6264	0.00862931	0.0462249	clec-97
WBGene00010230	1843.09	2060.54	1625.64	0.320536	3.07594	0.00209839	0.0176433	rpac-19
WBGene00008747	288.993	324.859	253.127	0.320516	2.40578	0.0161379	0.0711238	phf-31
WBGene00015946	41.0324	47.7937	34.2712	0.320334	1.58368	0.113265	0.258028	C18A3.10
WBGene00008173	799.853	893.128	706.578	0.32033	3.34916	0.00081058	0.00887464	C48B4.10
WBGene00004196	185.298	208.959	161.637	0.320201	2.23192	0.0256202	0.0967393	prx-11
WBGene00008598	36.7552	42.9916	30.5187	0.320147	1.55908	0.118977	0.266705	spin-3
WBGene00002274	413.033	462.844	363.221	0.320075	2.70046	0.00692446	0.0399616	lec-11
WBGene00012382	3541.28	3955.8	3126.76	0.320056	3.2289	0.00124266	0.0121179	ttr-16
WBGene00086569	110.013	124.826	95.1994	0.320022	1.96393	0.0495377	0.149553	F38A6.5
WBGene00008442	1027.48	1147.76	907.197	0.320018	3.25163	0.00114746	0.0114343	E01B7.2
WBGene00013996	165.767	187.387	144.147	0.319948	2.03863	0.0414873	0.133225	ZK550.2
WBGene00022737	1326.04	1482.87	1169.21	0.319881	3.00073	0.00269335	0.0211277	tofu-7
WBGene00018543	13.8975	17.7501	10.0449	0.319527	1.53001	0.126014		ugt-32
WBGene00022773	666.384	745.635	587.134	0.319359	2.85271	0.00433483	0.0291464	ZK616.3
WBGene00008831	130.585	147.444	113.727	0.319255	2.07797	0.0377123	0.124617	F14H3.12
WBGene00018056	19.8747	24.505	15.2445	0.319216	1.49327	0.135367		F35F10.6
WBGene00013275	180.319	203.249	157.39	0.319086	2.13732	0.0325722	0.112928	btb-14
WBGene00014163	1346.23	1504.45	1188	0.318952	3.04146	0.00235433	0.0192496	rnh-1.2
WBGene00012879	10705.9	11942.3	9469.53	0.318873	3.50887	0.00045002	0.00585118	fbxa-215
WBGene00003956	548.586	614.629	482.542	0.318863	2.68049	0.00735144	0.0416375	pcp-1
WBGene00007573	3304.2	3687.19	2921.21	0.318824	3.38189	0.000719901	0.00819851	C14B1.2
WBGene00010998	322.742	362.651	282.833	0.318785	2.3908	0.0168116	0.073085	R03G8.3
WBGene00018664	144.012	162.571	125.454	0.318746	2.09646	0.0360416	0.121072
WBGene00010354	5499.89	6134.53	4865.25	0.31866	3.50341	0.00045934	0.00593005	cyp-31A2
WBGene00015597	58.7954	67.833	49.7578	0.317978	1.61691	0.105897	0.246873
WBGene00015327	2130.7	2376.6	1884.79	0.317914	3.44808	0.00056459	0.00688032	snpn-1
WBGene00021701	52.6263	61.0389	44.2136	0.317841	1.61102	0.107175	0.248639	Y48G9A.7
WBGene00021158	59.9392	69.2524	50.6259	0.317717	1.63766	0.101493	0.239509	Y4C6B.4
WBGene00019633	38.2925	44.8258	31.7593	0.317665	1.54086	0.12335	0.272768	K10D2.7
WBGene00044236	583.706	652.573	514.838	0.317641	2.88317	0.00393692	0.0273356	C17E4.11
WBGene00007939	141.023	159.18	122.865	0.317613	2.03785	0.0415645	0.133327	C34F6.5
WBGene00022721	1807.56	2016.13	1598.99	0.317568	3.37954	0.000726067	0.00824665	ugtp-1
WBGene00018954	1552.65	1733.25	1372.05	0.317441	3.16183	0.0015678	0.0143762	F56C9.11
WBGene00022273	915.231	1021.9	808.558	0.317392	3.05246	0.00226971	0.0186896	Y73E7A.6
WBGene00021518	1364.23	1521.23	1207.23	0.317233	3.4322	0.000598704	0.00717408	hpo-6
WBGene00007299	593.808	662.818	524.798	0.317209	3.11159	0.00186082	0.0162012	C04F12.5
WBGene00001501	3992.52	4444.51	3540.53	0.317164	4.12359	3.73018e-05	0.000794297	ftn-2
WBGene00001020	1886.24	2106.27	1666.21	0.317044	3.08429	0.00204042	0.0172583	dnj-2
WBGene00015912	1568	1749.74	1386.25	0.316967	3.20987	0.00132796	0.0126783	fbxc-50
WBGene00017640	505.107	565.135	445.079	0.31693	2.77534	0.00551444	0.0340334	F20D6.11
WBGene00019471	8.16428	11.1912	5.13732	0.316898	1.63024	0.103051		cyp-35B2
WBGene00189949	335.72	375.811	295.629	0.316849	2.58101	0.00985121	0.0504627	Y48G1C.13
WBGene00006394	2234.18	2499.07	1969.3	0.316579	2.7466	0.0060217	0.0362639	taf-11.2
WBGene00017549	1161.79	1296.37	1027.21	0.316573	3.1503	0.001631	0.0147437	pid-1
WBGene00019101	91.7928	104.48	79.1059	0.316521	1.79765	0.0722323	0.191811	F59B1.10
WBGene00016947	1414.07	1578.51	1249.62	0.316281	3.08938	0.00200573	0.0170896	C55B7.11
WBGene00219800	16.2824	20.2883	12.2764	0.316235	1.48342	0.137962
WBGene00011641	322.446	361.371	283.52	0.316234	2.50219	0.0123426	0.0591397	T09A5.15
WBGene00045246	240.975	271.003	210.947	0.315935	2.23067	0.0257029	0.0969151	C29E4.15
WBGene00020708	10.4169	13.63	7.20389	0.315697	1.54739	0.121769		dmd-8
WBGene00003524	151.747	171.05	132.445	0.315632	2.09147	0.0364857	0.1218	nas-5
WBGene00043062	805.144	903.767	706.521	0.315526	2.3296	0.0198272	0.0818169	clec-80
WBGene00019830	952.442	1063.73	841.156	0.315509	2.9	0.00373167	0.0263491	hrg-1
WBGene00023477	811.993	905.97	718.015	0.315493	3.15252	0.00161868	0.0146636	nspc-1
WBGene00001392	2084.27	2322.25	1846.29	0.315405	3.46241	0.000535357	0.00660394	far-8
WBGene00013568	28.7743	34.1567	23.3919	0.3153	1.49077	0.136021		Y75B12B.3
WBGene00003580	491.798	549.486	434.11	0.315132	2.75965	0.00578636	0.0353062	ndx-3
WBGene00018698	4015.65	4477.34	3553.95	0.315086	3.25236	0.0011445	0.0114226	vha-18
WBGene00018431	1890.38	2107.8	1672.96	0.315076	3.23315	0.00122431	0.012036	F44E7.9
WBGene00019506	17.4757	21.5494	13.402	0.314979	1.47231	0.140937		K07H8.5
WBGene00009135	310.708	347.595	273.821	0.314951	2.63987	0.00829387	0.0450379	F25H9.2
WBGene00003647	201.054	225.894	176.214	0.314873	2.30401	0.0212222	0.0854448	nhr-57
WBGene00011891	1046.86	1168.03	925.69	0.31485	3.06639	0.00216662	0.0180859	del-6
WBGene00011180	36.8628	43.1126	30.613	0.314611	1.53142	0.125665	0.275846	R09H10.2
WBGene00021427	2565.75	2864.79	2266.7	0.314535	2.87829	0.00399842	0.0276123	Y38F2AR.9
WBGene00020193	709.912	792.833	626.99	0.314532	2.8117	0.00492807	0.0315888	T03F1.12
WBGene00004994	13.6742	17.8268	9.52156	0.314509	1.53742	0.12419		spp-9
WBGene00019962	1790.38	1992.43	1588.33	0.314348	3.80117	0.000144015	0.00239181	cysl-3
WBGene00003473	1294.6	1453.14	1136.07	0.314237	2.29392	0.0217952	0.0868517	mtl-1
WBGene00021376	686.347	765.788	606.905	0.314199	3.0392	0.00237208	0.0193576	blos-7
WBGene00013548	46.4173	53.6451	39.1895	0.314054	1.58595	0.11275	0.257268	Y75B8A.11
WBGene00015803	1288.63	1435.69	1141.56	0.313997	3.39685	0.000681661	0.00794026	C15H9.9
WBGene00000217	11343.3	12624.6	10061.9	0.313939	3.70087	0.000214864	0.00328607	asp-4
WBGene00008170	1762.58	1968.05	1557.12	0.313938	2.8311	0.00463887	0.030444	C48B4.7
WBGene00020026	1456.73	1623.54	1289.92	0.313918	3.21218	0.0013173	0.0126008	R12C12.6
WBGene00014096	6631.35	7378.07	5884.63	0.313865	3.83214	0.000127032	0.00216512	ZK829.7
WBGene00019607	1138.52	1268.24	1008.8	0.313841	3.33399	0.000856093	0.00923032	K10B2.4
WBGene00017703	94.9418	107.671	82.2128	0.313688	1.83797	0.0660666	0.180368	F22E5.1
WBGene00000845	227.308	255.581	199.036	0.313524	2.20065	0.0277607	0.101808	cup-4
WBGene00021895	469.661	524.361	414.961	0.313486	2.83142	0.00463414	0.030444	clec-84
WBGene00012810	141.527	159.732	123.322	0.313438	1.9802	0.0476806	0.146122	nceh-1
WBGene00021768	2262.1	2532.75	1991.46	0.313262	2.46737	0.0136111	0.0632163	Y51F10.7
WBGene00023485	229.804	257.54	202.068	0.313233	2.382	0.0172191	0.0742748	ttr-49
WBGene00010126	10.3668	13.7741	6.95936	0.313171	1.57057	0.116283		F55G11.6
WBGene00018337	951.01	1061.41	840.613	0.313139	2.83701	0.00455383	0.0301579	F42A9.8
WBGene00003928	7649.14	8510.31	6787.97	0.312804	3.67768	0.000235366	0.00353188	pas-7
WBGene00013720	1471.52	1639.19	1303.84	0.312402	3.18784	0.00143339	0.0133744	Y106G6H.8
WBGene00021517	52.6056	61.0148	44.1964	0.312106	1.54337	0.122742	0.271853	Y41D4B.15
WBGene00006503	2251.43	2507.38	1995.47	0.312035	3.23303	0.00122483	0.012036	snx-3
WBGene00013516	234.017	262.739	205.296	0.311948	2.23754	0.025251	0.0955884	Y73F4A.3
WBGene00010608	1829.84	2038.37	1621.31	0.311863	3.1656	0.00154765	0.0142221	K07A1.1
WBGene00009425	13.2606	16.9676	9.55356	0.311797	1.49702	0.134387
WBGene00019631	1041.9	1159.97	923.836	0.311775	3.29355	0.000989299	0.010284	K10D2.5
WBGene00004381	1919.34	2139.65	1699.04	0.311706	2.9849	0.00283671	0.0219419	rnf-5
WBGene00008538	270.314	302.469	238.16	0.311673	2.42568	0.0152796	0.0685273	sqrd-1
WBGene00003248	69.8869	79.89	59.8838	0.311649	1.67158	0.0946063	0.228542	mig-17
WBGene00018335	1342.36	1495.83	1188.9	0.311517	3.02525	0.00248426	0.0199049	F42A9.6
WBGene00017539	176.098	198.805	153.391	0.311487	2.00787	0.0446571	0.139951	F17E9.2
WBGene00006520	669.837	748.455	591.219	0.311387	2.60638	0.00915054	0.0480401	tag-175
WBGene00018560	16.1324	19.9546	12.3101	0.311385	1.45754	0.144968		F47D12.3
WBGene00020501	102.527	116.154	88.8997	0.311209	1.87429	0.060891	0.170776	T14B4.5
WBGene00000765	2187.72	2434.66	1940.79	0.311025	3.36003	0.000779351	0.00865735	coq-5
WBGene00019007	2065.29	2298.05	1832.53	0.31078	3.35217	0.000801801	0.00881938	ucr-11
WBGene00007974	2697.45	3005.07	2389.83	0.310355	3.01431	0.00257561	0.0204049	dhfr-1
WBGene00007363	815.312	910.383	720.24	0.310268	2.63646	0.0083775	0.0453737	stdh-1
WBGene00022495	78.0271	88.9204	67.1339	0.310144	1.70948	0.0873618	0.217849	fbxa-78
WBGene00017759	5643.53	6269.73	5017.34	0.310107	3.91443	9.06196e-05	0.00164986	sucl-2
WBGene00001413	2871.9	3194.42	2549.38	0.310074	3.42097	0.000623981	0.00740361	fem-3
WBGene00021664	541.747	603.656	479.839	0.309979	2.93654	0.00331894	0.0243812
WBGene00022573	26.6326	31.7412	21.5239	0.309692	1.45365	0.146043		ZC239.15
WBGene00018249	640.676	714.071	567.28	0.309573	2.8801	0.00397549	0.0275135	F40H3.1
WBGene00019105	21.3991	26.0309	16.7673	0.309476	1.44253	0.149153
WBGene00020314	3250.6	3618.76	2882.44	0.309273	3.10943	0.00187446	0.0162644	T07E3.3
WBGene00016046	133.195	150.009	116.38	0.309202	2.01064	0.0443632	0.139338	C24B5.4
WBGene00013373	2348.84	2612.83	2084.86	0.3092	3.29174	0.000995695	0.0103169	Y62E10A.2
WBGene00016150	691.544	770.895	612.193	0.309137	2.8226	0.00476365	0.0309056	hint-3
WBGene00009223	1631.67	1817.96	1445.39	0.308978	2.88988	0.00385394	0.0268911	mdt-28
WBGene00044758	463.614	516.758	410.47	0.308865	2.87461	0.00404527	0.027805	Y37H2A.12
WBGene00010504	104.227	118.252	90.203	0.308731	1.77739	0.0755034	0.197305	K02D3.1
WBGene00001977	11037.1	12268.1	9806.13	0.308601	3.46519	0.000529863	0.00654884	hmg-12
WBGene00011063	25737.3	28587.8	22886.8	0.308509	3.74007	0.000183968	0.0029113	cpg-3
WBGene00006819	1757.13	1958.86	1555.39	0.308371	2.75498	0.00586954	0.0356675	unc-87
WBGene00008052	5853.93	6508.58	5199.28	0.308137	3.32596	0.000881158	0.00944468	ctns-1
WBGene00014562	12.7982	16.3653	9.23112	0.307795	1.47922	0.139083
WBGene00010670	3208.66	3566.21	2851.12	0.307753	3.41307	0.000642358	0.00755141	K08E4.6
WBGene00021135	59.6681	69.0615	50.2747	0.307582	1.53148	0.12565	0.275846	W10G11.2
WBGene00002270	41.4065	48.1495	34.6634	0.30744	1.50413	0.132549	0.285676	lec-7
WBGene00014732	57.5368	65.8926	49.181	0.307409	1.6129	0.106766	0.248277
WBGene00010879	1124.59	1250.47	998.721	0.307238	3.20568	0.00134744	0.0127972	M05D6.6
WBGene00013122	1380.42	1537.64	1223.21	0.307205	2.8279	0.00468548	0.0306018	impt-1
WBGene00000980	669.708	747.357	592.059	0.307174	2.56626	0.0102802	0.0519302	dhs-17
WBGene00009486	29.4755	34.884	24.0671	0.307128	1.44884	0.147383	0.307017	F36G9.7
WBGene00008459	762.454	848.928	675.981	0.307124	2.90269	0.00369977	0.0262315	mrpl-53
WBGene00019727	329.452	368.158	290.745	0.306915	2.41683	0.0156563	0.069707	zig-12
WBGene00022496	41.8389	48.5338	35.144	0.306754	1.50961	0.131144	0.283948	fbxa-92
WBGene00012221	972.021	1080.64	863.399	0.306711	3.19926	0.00137782	0.0129909	W03C9.5
WBGene00001780	11.5965	14.9915	8.2015	0.306551	1.4927	0.135516		gst-32
WBGene00021586	86.0772	97.6421	74.5124	0.306396	1.77015	0.0767016	0.199415	clec-75
WBGene00017916	1054.08	1172.17	935.994	0.306356	3.12806	0.00175963	0.0155538	F29A7.6
WBGene00003868	4346.08	4830.1	3862.06	0.306203	3.2458	0.00117121	0.0116165	ooc-3
WBGene00019645	663.431	738.446	588.416	0.306186	2.89473	0.00379489	0.0266248	swt-7
WBGene00018598	1320.04	1468.03	1172.05	0.30593	3.08309	0.00204862	0.0173134	F48C1.5
WBGene00010904	1727.89	1920.07	1535.72	0.30591	3.28631	0.00101508	0.010471	ugt-62
WBGene00044323	247.76	277.924	217.596	0.305863	2.09325	0.0363271	0.121519	tag-281
WBGene00001092	2061.2	2289.82	1832.57	0.305823	3.3735	0.000742184	0.00836419	dro-1
WBGene00009397	351.447	393.517	309.376	0.305571	2.22314	0.0262066	0.0980004	clec-66
WBGene00044665	938.811	1046.78	830.844	0.305434	2.56035	0.0104566	0.052586	F59A6.12
WBGene00012527	2478.76	2752.3	2205.22	0.305411	3.43919	0.00058345	0.00705394	set-22
WBGene00016450	527.627	591.089	464.165	0.305325	2.16305	0.030537	0.108469	clec-5
WBGene00016425	940.341	1044.93	835.753	0.305314	3.1994	0.00137716	0.0129909	C34H4.2
WBGene00012830	710.834	791.363	630.306	0.305286	2.75099	0.0059416	0.0359171	mrps-28
WBGene00021022	1372.46	1527.17	1217.75	0.305185	2.89833	0.00375158	0.026399	W04B5.5
WBGene00017726	195.725	219.352	172.098	0.305115	2.13719	0.0325825	0.112928	F22H10.2
WBGene00009287	2325.23	2582.77	2067.69	0.305032	3.28856	0.00100702	0.0104188	psf-2
WBGene00011898	7569.2	8406.55	6731.86	0.304837	3.30439	0.000951846	0.00997601	T21C9.13
WBGene00009640	984.048	1093.18	874.911	0.304768	3.19982	0.00137515	0.0129909	nspc-10
WBGene00022390	622.775	694.399	551.151	0.304751	2.50736	0.0121636	0.0583916	him-19
WBGene00019460	2024.58	2249.05	1800.11	0.304677	3.25245	0.00114415	0.0114226	idi-1
WBGene00044790	13.092	16.6223	9.56176	0.304653	1.45687	0.145153		clec-224
WBGene00006696	68.5584	77.9623	59.1545	0.304553	1.66916	0.0950854	0.229482	twk-46
WBGene00008356	596.651	663.798	529.504	0.304524	2.83619	0.0045656	0.0301888	nspc-20
WBGene00016434	2059.91	2287.2	1832.63	0.304497	3.35738	0.000786852	0.00871865	C35B1.4
WBGene00005101	4.12586	6.52808	1.72365	0.304193	1.89731	0.0577874		srd-23
WBGene00011224	466.727	519.716	413.738	0.304063	2.62259	0.00872645	0.0465326	R10H10.6
WBGene00022614	52.3979	60.0802	44.7156	0.303885	1.57288	0.115747	0.261626	ZC449.4
WBGene00017764	27.5655	32.5045	22.6265	0.303518	1.43414	0.151533		F25A2.1
WBGene00010472	215.149	240.646	189.651	0.303428	2.21612	0.0266833	0.0991105	cdr-7
WBGene00012583	42.3086	49.021	35.5962	0.303386	1.49423	0.135114	0.289084	clec-4
WBGene00016446	2655.75	2950.19	2361.31	0.30338	3.08876	0.00200992	0.0171138	C35D10.10
WBGene00007440	975.744	1091.38	860.113	0.303343	2.20715	0.0273036	0.100694	C08E8.4
WBGene00018808	922.346	1024.62	820.068	0.30317	3.08524	0.00203386	0.0172257	F54D10.7
WBGene00023068	27354.6	30392.5	24316.8	0.303144	3.02574	0.00248025	0.0199049
WBGene00008147	2883.39	3202.69	2564.09	0.30314	3.11045	0.00186804	0.0162326	C47E12.2
WBGene00000804	3389.73	3764.71	3014.74	0.3031	3.10009	0.00193465	0.0166396	csc-1
WBGene00011083	100.662	113.556	87.7676	0.303038	1.81239	0.0699254	0.187966	glo-1
WBGene00017986	6599.08	7315.51	5882.66	0.302735	3.70525	0.000211182	0.0032571	F32D1.7
WBGene00019368	126.176	141.699	110.652	0.302437	1.90975	0.0561648	0.162445	K03H6.2
WBGene00011179	3.78397	6.20198	1.36597	0.302012	1.96629	0.0492649		R09H10.1
WBGene00009686	252.022	281.867	222.177	0.301818	2.19087	0.0284609	0.103454	ent-7
WBGene00011788	1263.91	1403.18	1124.65	0.301657	3.09545	0.00196515	0.0168564	T15H9.2
WBGene00013432	548.798	609.875	487.72	0.301646	2.79051	0.00526249	0.0329035	Y66D12A.6
WBGene00013018	2708.38	3003.77	2413	0.301606	3.39498	0.000686335	0.00795837	Y48G10A.1
WBGene00015044	1712.33	1900.43	1524.24	0.301465	3.22519	0.00125889	0.0122293	cyp-34A9
WBGene00009556	863.117	959.09	767.144	0.301384	2.87061	0.00409675	0.0280333	F39B2.5
WBGene00011635	1309.41	1453.69	1165.12	0.301301	3.08294	0.00204965	0.0173134	T09A5.7
WBGene00016404	1296.64	1441.95	1151.32	0.301272	2.72089	0.00651058	0.0382194	mutd-1
WBGene00010401	8.40358	11.3162	5.49091	0.301171	1.53943	0.123699		H16D19.3
WBGene00009650	2879.77	3194.54	2565.01	0.301125	3.2428	0.00118362	0.0117126	ccnk-1
WBGene00009563	2388.01	2654.07	2121.96	0.301125	2.81668	0.00485223	0.0313368	F39H2.3
WBGene00019643	44.4786	51.3453	37.6119	0.30107	1.50104	0.133346	0.286817	K11C4.2
WBGene00012970	139.229	156.227	122.231	0.301058	1.96409	0.0495192	0.149553	Y48A6B.9
WBGene00050884	9.94613	13.0231	6.86916	0.300834	1.4912	0.135909		Y69H2.15
WBGene00009286	4739.3	5254.94	4223.66	0.300736	3.36269	0.000771868	0.0085984	zipt-1
WBGene00006574	1357.88	1509.18	1206.59	0.300703	2.72324	0.00646454	0.0380413	tin-13
WBGene00009741	221.87	248.057	195.682	0.300656	2.11567	0.0343727	0.116941	drr-1
WBGene00017263	3832.2	4249.55	3414.85	0.300639	3.32383	0.00088791	0.00948517	F08F3.6
WBGene00021339	68.961	78.5	59.422	0.300571	1.61692	0.105896	0.246873	Y34F4.4
WBGene00017934	1676.17	1858	1494.33	0.300562	3.39615	0.00068342	0.00794485	F30B5.4
WBGene00000887	1641.46	1822.17	1460.75	0.300468	2.97336	0.00294561	0.0224843	cyn-11
WBGene00017269	3441.56	3818.35	3064.77	0.300444	3.14217	0.00167699	0.015	F08F8.4
WBGene00007643	6808.75	7550.65	6066.85	0.300379	3.2654	0.00109311	0.0109871	marc-3
WBGene00012277	2689.47	2986.67	2392.28	0.300231	2.91866	0.00351544	0.0253043	ccch-3
WBGene00003860	52.3932	60.3243	44.4622	0.300178	1.50607	0.13205	0.285135	oig-2
WBGene00019799	1031.48	1145.16	917.795	0.300168	2.94431	0.00323674	0.0239887	M151.7
WBGene00017450	1002.71	1113.73	891.692	0.30013	2.84398	0.00445538	0.0297064	bath-27
WBGene00017002	805.051	894.489	715.614	0.300049	2.81424	0.0048893	0.0314984	D1007.4
WBGene00017969	368.298	411.231	325.364	0.299929	2.2044	0.0274964	0.101151	F32A5.3
WBGene00014018	3311.52	3673.95	2949.09	0.29991	3.11734	0.00182491	0.0159868	ZK632.11
WBGene00018779	224.145	250.565	197.726	0.299884	2.10166	0.0355829	0.119815	F53H8.3
WBGene00000756	9.31556	12.6719	5.95927	0.299715	1.57218	0.11591		col-183
WBGene00007308	13.5323	17.5431	9.52156	0.299713	1.47566	0.140035		C04G2.9
WBGene00015915	4575.25	5075.05	4075.44	0.29966	3.11902	0.00181454	0.0159288	C17G10.1
WBGene00013741	129.882	145.722	114.042	0.299602	1.92226	0.0545732	0.159286	Y111B2A.21
WBGene00010896	10170.6	11264	9077.23	0.299498	3.6437	0.000268744	0.00394457	M28.5
WBGene00019969	6.55178	9.32564	3.77793	0.299479	1.64658	0.099645		fpn-1.3
WBGene00013637	73.249	83.1939	63.304	0.299476	1.63211	0.102656	0.241395	Y105C5A.13
WBGene00000522	964.878	1072.25	857.509	0.299451	2.67916	0.00738073	0.0417157	clc-1
WBGene00001021	409.703	455.984	363.423	0.299423	2.54914	0.0107988	0.0537622	dnj-3
WBGene00013013	165.242	187.36	143.123	0.299331	1.66861	0.0951943	0.229615	clec-145
WBGene00018929	26.3209	31.2034	21.4385	0.299172	1.40369	0.160411		F56B3.3
WBGene00009573	131.329	148.322	114.335	0.299032	1.75249	0.0796901	0.204475	F40E10.5
WBGene00000205	1063.76	1180.01	947.5	0.298982	2.98022	0.00288045	0.0222129	arx-7
WBGene00012192	877.306	974.335	780.278	0.298793	2.72709	0.00638951	0.0378358	W02A11.1
WBGene00006729	1283.29	1422.33	1144.24	0.298631	3.27159	0.00106946	0.0108176	ucp-4
WBGene00011156	19357.9	21443.1	17272.6	0.298483	3.41446	0.000639094	0.00754084	R09B3.3
WBGene00011566	6.75261	9.42618	4.07904	0.298377	1.59859	0.109913		nhr-214
WBGene00004823	2008.3	2224.34	1792.27	0.298293	3.38749	0.000705363	0.00808347	skr-17
WBGene00044339	838.366	930.679	746.052	0.297952	2.74105	0.00612433	0.0366054	nspc-4
WBGene00002042	1095.38	1215.21	975.543	0.297753	2.95149	0.00316248	0.0235871	hus-1
WBGene00003094	95.5892	108.623	82.5558	0.297732	1.60914	0.107587	0.249228	lys-5
WBGene00044398	147.452	165.505	129.399	0.297702	1.87947	0.0601802	0.169523
WBGene00012823	6.85692	9.55119	4.16266	0.29767	1.5992	0.109776		Y43F8B.13
WBGene00018366	831.479	922.446	740.512	0.297634	2.89627	0.00377625	0.0265378	F42H10.2
WBGene00013896	49.0105	56.1857	41.8353	0.297552	1.52095	0.128273	0.280062	ZC443.1
WBGene00019504	7880.64	8729.75	7031.52	0.297478	3.28765	0.00101028	0.0104426	K07H8.2
WBGene00015660	813.627	906.818	720.435	0.297362	2.25912	0.0238758	0.0922837	catp-3
WBGene00013297	7888.32	8732.94	7043.7	0.297226	3.47979	0.000501806	0.0063309	Y57G11B.5
WBGene00007743	204.938	228.581	181.295	0.297115	2.22363	0.0261731	0.0980004	C26C6.9
WBGene00015150	1667.74	1848.3	1487.18	0.297069	3.09257	0.00198433	0.0169752	B0336.13
WBGene00016838	84.2086	95.2757	73.1415	0.297064	1.6731	0.0943068	0.228018	C50F2.4
WBGene00005002	1001.18	1115.33	887.033	0.297041	2.26531	0.0234934	0.0913356	spp-17
WBGene00012732	921.4	1021.38	821.417	0.296947	3.05802	0.00222807	0.01843	Y40B1A.1
WBGene00005025	3695.52	4091.95	3299.09	0.296943	3.36519	0.000764903	0.00855069	sqv-7
WBGene00019057	385.255	428.095	342.414	0.296848	2.59323	0.00950798	0.0493386	F58F9.3
WBGene00012094	3037.64	3366.98	2708.31	0.296839	3.03611	0.00239654	0.019429	T27E9.2
WBGene00001371	1271.23	1407.85	1134.61	0.296801	3.27184	0.00106848	0.0108176	exl-1
WBGene00018038	11.374	14.4898	8.25808	0.29654	1.43352	0.15171		F35C8.8
WBGene00044488	80.9393	91.6586	70.22	0.296453	1.66404	0.0961052	0.231007	Y54G2A.45
WBGene00008917	71.7172	81.6554	61.7791	0.296411	1.55175	0.120722	0.269047	F17C11.6
WBGene00022562	178.627	199.713	157.541	0.296409	2.08975	0.0366399	0.122213	ZC204.12
WBGene00020910	1973.81	2185.08	1762.54	0.296378	3.38947	0.000700291	0.00804747	dgtr-1
WBGene00011275	2232.35	2473.9	1990.79	0.296341	3.03643	0.002394	0.019429	psf-1
WBGene00044191	296.122	329.949	262.294	0.29614	2.28685	0.0222045	0.0879561	F43D2.6
WBGene00016486	872.492	968.716	776.269	0.295711	2.62794	0.00859027	0.0461343	fbxa-170
WBGene00008232	604.36	670.491	538.23	0.295691	2.74297	0.00608858	0.0364809	C50F4.4
WBGene00022276	2740.77	3033.59	2447.95	0.295584	3.34616	0.000819405	0.00894056	nlp-40
WBGene00018217	230.246	256.577	203.914	0.295485	2.25585	0.0240803	0.0928771	F40A3.2
WBGene00016390	1483.18	1644.91	1321.45	0.295369	2.83074	0.00464412	0.030444	C34B2.5
WBGene00044520	25.6497	30.3382	20.9611	0.295279	1.38263	0.166779		F59A7.12
WBGene00019800	2807.96	3108.02	2507.9	0.295256	3.29217	0.000994183	0.0103096	mtss-1
WBGene00003370	2279.73	2527.32	2032.14	0.295237	2.85537	0.00429861	0.028964	mlc-2
WBGene00000144	1486.88	1646.72	1327.05	0.295148	3.12691	0.00176657	0.0155935	apc-10
WBGene00012795	1243.31	1378.08	1108.54	0.295053	2.957	0.00310651	0.0233354	Y43E12A.3
WBGene00022193	3429.67	3800.44	3058.89	0.295042	2.95361	0.00314079	0.0235415	ppfr-4
WBGene00018010	1731.81	1916.01	1547.61	0.294898	3.3645	0.000766836	0.0085573	F33E11.2
WBGene00012193	1024.64	1135.61	913.671	0.294882	2.91156	0.00359633	0.0256838	vps-25
WBGene00013083	187.947	210.403	165.49	0.294471	1.98164	0.047519	0.145804	Y51A2D.18
WBGene00000930	4.89863	7.70775	2.08952	0.294424	1.86806	0.0617542		dao-4
WBGene00011879	62.0752	70.6762	53.4743	0.29438	1.56621	0.1173	0.264188	pho-7
WBGene00001864	790.141	876.738	703.544	0.294217	2.69068	0.00713073	0.0406946	him-5
WBGene00020300	1571.19	1741.28	1401.11	0.294185	2.88777	0.00387985	0.0270128	tag-261
WBGene00012780	228.629	254.951	202.307	0.29411	2.157	0.0310059	0.10937	Y42A5A.5
WBGene00001303	5795.67	6416.14	5175.2	0.294109	3.08939	0.00200565	0.0170896	emo-1
WBGene00008577	442.581	491.218	393.945	0.293943	2.58592	0.00971196	0.0500212	F08G2.5
WBGene00015903	1007.81	1115.56	900.059	0.293894	3.14973	0.00163424	0.014745	C17E7.9
WBGene00003694	243.496	271.176	215.817	0.293808	2.26403	0.0235725	0.0916073	nhr-104
WBGene00000539	66.7149	75.7782	57.6517	0.29376	1.58748	0.112403	0.256751	cln-3.1
WBGene00017063	163.903	183.103	144.702	0.293612	2.00531	0.0449304	0.140497	mctp-1
WBGene00043156	1759.27	1950.71	1567.83	0.293537	2.72553	0.00641986	0.0379572	C27F2.9
WBGene00011634	1562.56	1728.86	1396.26	0.293513	3.25365	0.00113932	0.0113887	T09A5.5
WBGene00020688	51.2859	58.6297	43.942	0.293493	1.5055	0.132194	0.28531	T22D1.11
WBGene00010913	2371.5	2626.46	2116.53	0.293478	2.93211	0.00336669	0.024607	M110.3
WBGene00018195	126.219	141.443	110.994	0.293427	1.88798	0.0590281	0.167423	btb-16
WBGene00002136	6923.12	7655.93	6190.3	0.293392	3.37426	0.000740152	0.00836195	inx-14
WBGene00013740	1897.18	2100.8	1693.55	0.293366	2.94119	0.0032695	0.0241613	hut-1
WBGene00013457	28.4657	33.6921	23.2394	0.293341	1.37237	0.169949		paqr-3
WBGene00006051	19.9208	24.1393	15.7024	0.293124	1.36763	0.171428		ssq-2
WBGene00013497	71.8874	81.2271	62.5477	0.293123	1.63204	0.102671	0.241395	hex-5
WBGene00000885	2023.83	2239.76	1807.89	0.293077	3.11424	0.00184417	0.0161112	cyn-9
WBGene00011699	148.923	166.951	130.894	0.293014	1.85093	0.0641802	0.176655	cyp-34A2
WBGene00011155	8572.81	9479.78	7665.84	0.293006	3.33828	0.000842977	0.00911974	R09B3.2
WBGene00004410	8986.86	9937.27	8036.46	0.293	3.34408	0.000825545	0.00896156	rla-2
WBGene00003080	873.055	966.727	779.384	0.292993	2.8958	0.00378192	0.026563	lsm-6
WBGene00003076	2037.83	2254.82	1820.84	0.29281	3.12104	0.00180213	0.0158416	lsm-1
WBGene00002200	61.1003	69.4499	52.7507	0.292799	1.54214	0.12304	0.27234	kin-16
WBGene00016655	3287.01	3636.43	2937.6	0.292765	3.19896	0.00137927	0.012993	acbp-1
WBGene00018118	538.682	597.683	479.682	0.292685	2.59376	0.00949336	0.0492828	F36H12.2
WBGene00011529	5154.16	5705.39	4602.93	0.29263	2.98354	0.00284936	0.0220131	T06D8.9
WBGene00016319	107.66	121.12	94.2011	0.292567	1.73243	0.0831964	0.210801	C32D5.12
WBGene00017168	12.2762	15.6897	8.86277	0.292429	1.42375	0.154518		F01F1.14
WBGene00009497	7.71693	10.5476	4.88622	0.292402	1.54652	0.121978		F36H1.12
WBGene00001647	7318.19	8093.24	6543.14	0.292259	3.22064	0.00127904	0.0123592	gna-2
WBGene00012790	115.577	130.241	100.913	0.292217	1.68171	0.092625	0.225335	Y43D4A.3
WBGene00018957	1273.15	1408.51	1137.79	0.292046	3.08101	0.00206302	0.0174148	F56C11.5
WBGene00017431	659.534	730.561	588.507	0.292041	2.80816	0.00498249	0.0318076	F13H6.3
WBGene00077453	1060.63	1173.07	948.184	0.291633	3.11042	0.00186821	0.0162326	Y62F5A.12
WBGene00013925	1249.44	1381.84	1117.05	0.291616	3.14038	0.00168726	0.0150639	ZK20.4
WBGene00015807	1269.56	1406.52	1132.6	0.291613	2.73444	0.00624872	0.0370881	C16A3.2
WBGene00015353	1560.07	1728.89	1391.25	0.291489	2.67838	0.00739789	0.0417257	C02F5.13
WBGene00044661	170.071	189.779	150.363	0.291486	2.00935	0.0445005	0.139656	fbxa-143
WBGene00044431	1271.89	1407.48	1136.31	0.291464	2.92286	0.00346829	0.0250834	W03G9.8
WBGene00009272	3939.3	4350.64	3527.96	0.291459	3.63744	0.000275362	0.00402319	gras-1
WBGene00014194	117.671	131.975	103.367	0.291454	1.80145	0.0716313	0.190902	ZK1037.6
WBGene00007391	1358.36	1502.59	1214.13	0.291324	3.09094	0.00199526	0.0170345	C06H2.7
WBGene00010961	88.894	100.763	77.0254	0.291235	1.59017	0.111797	0.256068	ND2
WBGene00004269	3122.16	3448.46	2795.86	0.291038	3.48814	0.000486388	0.00619768	rab-6.1
WBGene00008410	4291.14	4748.21	3834.06	0.290986	2.94342	0.00324603	0.0240422	D2023.6
WBGene00021596	3675.33	4064.18	3286.48	0.290713	3.08046	0.00206679	0.0174236	spsb-2
WBGene00013237	2825.83	3122.6	2529.05	0.290695	3.31397	0.0009198	0.00970393	Y56A3A.19
WBGene00001078	542.097	601.177	483.017	0.290589	2.54303	0.0109896	0.0543726	dpy-19
WBGene00044041	8.97738	11.7673	6.18742	0.290556	1.45463	0.145773
WBGene00021268	43.9829	50.4378	37.5281	0.290488	1.45517	0.145622	0.304593	capa-1
WBGene00016064	11.8272	15.105	8.54938	0.29044	1.41082	0.158297		acd-1
WBGene00009404	5334.86	5895.03	4774.69	0.290402	3.27113	0.0010712	0.0108213	F35C11.5
WBGene00007312	803.02	888.793	717.248	0.290361	2.72278	0.00647352	0.0380506	C04H5.1
WBGene00021564	1007.84	1115.32	900.352	0.290357	2.88087	0.00396584	0.0274914	Y45G12B.3
WBGene00021975	157.454	175.548	139.36	0.290216	1.97232	0.0485731	0.147935	Y58A7A.1
WBGene00012535	104.977	118.002	91.9532	0.29021	1.73725	0.0823429	0.209387	Y37A1A.2
WBGene00044638	1440.11	1594.61	1285.61	0.290196	2.72301	0.00646896	0.0380413	F23A7.8
WBGene00003757	16.7145	20.4494	12.9795	0.290168	1.35976	0.173905		nlp-19
WBGene00019254	761.429	842.928	679.93	0.290149	2.80424	0.00504353	0.0319962	H31G24.3
WBGene00044987	1716.28	1896.74	1535.82	0.290127	3.20824	0.00133548	0.0127215	K07A1.17
WBGene00018595	257.278	286.863	227.693	0.29012	2.02896	0.0424625	0.135132	fbxa-145
WBGene00010229	833.642	922.488	744.795	0.290109	2.83673	0.00455778	0.0301684	F58A4.6
WBGene00022583	1597.72	1767.07	1428.36	0.290058	2.96338	0.0030428	0.0230331	mrps-18A
WBGene00044225	54.9406	62.4508	47.4303	0.290014	1.50549	0.132198	0.28531
WBGene00010578	5.11864	7.50536	2.73193	0.28999	1.67187	0.0945502		K04H8.3
WBGene00003573	99.236	111.761	86.7116	0.289984	1.69148	0.0907453	0.222409	ncx-8
WBGene00005019	7245.99	8005.37	6486.6	0.289904	3.28417	0.00102285	0.0104989	sqv-1
WBGene00020315	514.379	570.761	457.996	0.289844	2.4125	0.0158437	0.0702178	T07E3.4
WBGene00020842	1584.4	1751.74	1417.05	0.289691	3.02658	0.00247337	0.0198664	T27A3.6
WBGene00018901	642.925	711.592	574.259	0.289671	2.79906	0.00512523	0.0322986	F55G1.5
WBGene00011844	172.071	191.804	152.337	0.289623	2.00707	0.044742	0.140123	T19C9.8
WBGene00219446	7.91243	10.7064	5.11846	0.289319	1.50376	0.132642		C06H5.13
WBGene00016379	316.275	351.512	281.038	0.289137	2.18947	0.0285628	0.103706	C33H5.13
WBGene00018342	633.05	701.559	564.54	0.289091	2.49808	0.0124869	0.0596744	F42A10.6
WBGene00012557	6867.68	7587.39	6147.97	0.289066	3.1439	0.0016671	0.0149325	Y37D8A.19
WBGene00001645	7380.85	8157.13	6604.57	0.289051	3.06898	0.0021479	0.0179649	gly-20
WBGene00007144	3758.93	4152.31	3365.55	0.289039	3.20395	0.00135558	0.0128553	B0334.4
WBGene00017748	97.4227	109.875	84.9701	0.288842	1.62518	0.104123	0.244043	F23F1.7
WBGene00013719	4000.77	4416.33	3585.2	0.288841	3.46821	0.000523946	0.00650091	Y106G6H.6
WBGene00012195	256.927	285.472	228.382	0.288667	2.27217	0.0230764	0.0902893	bath-34
WBGene00008458	1016.19	1123.43	908.953	0.288556	2.92037	0.00349619	0.0252228	E02H1.6
WBGene00016123	607.334	672.567	542.102	0.288506	2.62026	0.00878634	0.0467152	C25H3.14
WBGene00015896	39.1391	45.0397	33.2384	0.288253	1.41583	0.156827	0.320103	C17C3.15
WBGene00018071	975.353	1078.63	872.074	0.28824	2.87456	0.00404595	0.027805	F35H10.6
WBGene00020126	64.0083	72.466	55.5506	0.28824	1.55322	0.12037	0.268695	flp-26
WBGene00021296	941.683	1041.11	842.255	0.288224	2.84259	0.00447485	0.0297895	Y25C1A.13
WBGene00020218	7133.23	7874.54	6391.91	0.288093	3.33228	0.000861373	0.00926412	T04G9.7
WBGene00022770	156.672	175.021	138.324	0.287834	1.89697	0.0578321	0.165429	acp-1
WBGene00044357	733.626	811.896	655.356	0.287797	2.60921	0.00907504	0.047792	nspc-2
WBGene00021860	12.0032	15.3381	8.66825	0.287569	1.40465	0.160125		fbxa-9
WBGene00001867	2038.88	2251.7	1826.07	0.287565	3.11653	0.00182995	0.0160089	him-8
WBGene00018357	1615.67	1786.66	1444.69	0.287542	2.79985	0.0051126	0.0322508	moc-3
WBGene00008462	45.6775	52.2114	39.1435	0.287326	1.44603	0.148168	0.307999	E02H4.4
WBGene00015554	1336.31	1477.36	1195.26	0.28731	2.85682	0.00427905	0.0288779	C06G3.8
WBGene00015487	1149.16	1269.69	1028.63	0.287279	2.97591	0.00292121	0.0223784	mrps-17
WBGene00007557	124.924	139.677	110.171	0.287186	1.77703	0.0755639	0.197423	C14A4.6
WBGene00010941	2874.92	3173.19	2576.65	0.287159	3.26942	0.00107768	0.0108663	gss-1
WBGene00007060	72.1246	81.7384	62.5109	0.287108	1.55622	0.119655	0.267567	wht-6
WBGene00014047	8.93085	11.6784	6.18332	0.287035	1.43844	0.150309		clec-61
WBGene00045078	384.028	425.574	342.481	0.287016	2.4629	0.0137818	0.0637604	C46C2.7
WBGene00013514	630.873	698.624	563.123	0.286705	2.49534	0.0125838	0.0600024	Y73F4A.1
WBGene00023414	98.8439	110.822	86.8659	0.286661	1.72279	0.0849268	0.213411	R01H2.7
WBGene00018626	3.96556	6.23044	1.70069	0.286568	1.81054	0.0702124		F49D11.2
WBGene00004988	1517.15	1678.05	1356.26	0.286559	2.64354	0.00820443	0.0447087	spp-3
WBGene00014166	372.078	412.579	331.578	0.286455	2.34679	0.018936	0.0790216	ZK945.4
WBGene00011691	582.644	643.957	521.332	0.286355	2.80005	0.00510948	0.0322471	T10C6.10
WBGene00012428	1275.49	1410.04	1140.94	0.286345	2.79473	0.00519436	0.0325893	Y11D7A.3
WBGene00011258	269.567	300.08	239.055	0.286291	2.00636	0.044818	0.140249	best-15
WBGene00018589	20.7747	24.7567	16.7927	0.286235	1.33495	0.181892		F48B9.3
WBGene00007985	1391.14	1536.51	1245.78	0.286224	2.92409	0.00345462	0.0250219	swah-1
WBGene00021322	2415.68	2664.73	2166.62	0.286195	3.32241	0.00089242	0.00952537	Y34B4A.6
WBGene00000202	2542.27	2811.22	2273.32	0.28602	2.67247	0.00752957	0.042312	exos-4.2
WBGene00017452	1297.85	1433.15	1162.55	0.286019	3.0126	0.00259017	0.0205075	bath-29
WBGene00045252	20.8361	24.8066	16.8657	0.285728	1.33192	0.182885		Y62H9A.15
WBGene00010554	15.0494	18.4204	11.6783	0.285722	1.34229	0.179501		mlc-6
WBGene00008849	147.698	164.655	130.742	0.28571	1.93124	0.0534529	0.157023	try-10
WBGene00015465	16.6244	20.2923	12.9566	0.285675	1.34005	0.180229		C05C8.8
WBGene00001154	1497.05	1653.14	1340.96	0.28567	2.93431	0.00334287	0.0244767	ech-5
WBGene00022246	148.06	165.11	131.01	0.285611	1.91795	0.0551179	0.160289	acp-7
WBGene00014205	1088.84	1204.22	973.459	0.285483	2.64177	0.00824735	0.0448609	ZK1058.5
WBGene00013650	65.9421	74.83	57.0543	0.285476	1.51483	0.129815	0.282173	Y105C5B.9
WBGene00004985	2116.54	2339.51	1893.57	0.28547	2.7459	0.00603452	0.0362896	spo-11
WBGene00018343	61.9377	70.3011	53.5743	0.285397	1.50496	0.132333	0.285506	F42A10.7
WBGene00017169	1086.75	1200.46	973.045	0.285229	2.85999	0.00423652	0.0287124	F01F1.15
WBGene00012182	2560.52	2826.07	2294.97	0.285178	3.044	0.00233453	0.0191369	osta-3
WBGene00017289	1468.79	1622.96	1314.63	0.285129	2.76673	0.00566219	0.0347217	F09E5.11
WBGene00018585	2586.47	2854.77	2318.17	0.285067	3.0201	0.00252688	0.020144	F48A11.4
WBGene00015043	255.683	283.85	227.515	0.284918	2.15212	0.0313878	0.110198	cyp-34A8
WBGene00001604	2029.42	2238.78	1820.06	0.284887	3.16092	0.00157272	0.0144109	gln-3
WBGene00011431	1166.22	1288.23	1044.2	0.284883	2.83815	0.00453761	0.0300661	T04D3.1
WBGene00010789	27.1703	32.011	22.3295	0.284831	1.33953	0.180399		sulp-5
WBGene00007591	373.583	413.656	333.509	0.284823	2.40184	0.0163128	0.0716246	zipt-13
WBGene00044891	945.861	1044.54	847.179	0.284809	2.86632	0.00415279	0.0282651	T07C4.12
WBGene00013284	949.474	1048.31	850.637	0.284791	2.89659	0.00377239	0.0265253	daf-22
WBGene00021981	133.721	149.533	117.909	0.284701	1.78005	0.0750674	0.196568	lgc-26
WBGene00012748	29.9804	35.01	24.9508	0.28465	1.34123	0.179847	0.351832	Y40H7A.11
WBGene00009396	1807.79	1997.79	1617.79	0.284635	2.70033	0.0069271	0.0399616	clec-65
WBGene00012434	1443.14	1591.53	1294.74	0.284588	3.17415	0.00150276	0.0138918	Y11D7A.10
WBGene00045279	177.941	197.834	158.048	0.284512	1.97985	0.0477206	0.146176
WBGene00018601	221.678	270.822	172.533	0.284507	1.34181	0.179658	0.351786	F48C1.9
WBGene00008068	11.196	14.1922	8.19989	0.284353	1.37739	0.168391		sdz-6
WBGene00006928	51707	57378.1	46036	0.284256	2.16076	0.0307135	0.10888	vit-4
WBGene00004890	424.874	470.092	379.657	0.284244	2.49261	0.0126807	0.0602839	smp-2
WBGene00017103	170.127	189.598	150.655	0.284141	1.93608	0.0528578	0.156065	klo-2
WBGene00018151	2831.21	3124.92	2537.5	0.284118	2.93493	0.0033362	0.0244512	F37C12.3
WBGene00006730	3489.01	3845.57	3132.45	0.284116	3.37206	0.000746086	0.00838787	uev-1
WBGene00012997	636.023	703.037	569.01	0.284045	2.56044	0.0104541	0.052586	Y48C3A.18
WBGene00017321	880.355	971.71	789	0.28401	2.89274	0.00381893	0.0267005	F09G8.7
WBGene00017356	1778.17	1965.51	1590.82	0.283953	2.63387	0.00844187	0.0456021	F10E9.4
WBGene00014030	861.416	952.362	770.47	0.283857	2.50158	0.012364	0.0591976	glb-1
WBGene00022333	67.7512	76.5438	58.9586	0.283771	1.55105	0.120891	0.269283	fbxa-27
WBGene00016263	3564.91	3930.5	3199.32	0.283768	3.21384	0.00130971	0.0125415	C30F12.4
WBGene00016145	1789.16	1974.74	1603.59	0.283707	2.91674	0.00353714	0.0254032	C26E6.12
WBGene00006704	12071.7	13299.6	10843.9	0.283466	3.4883	0.000486102	0.00619768	ubc-7
WBGene00011017	1114.26	1231.11	997.419	0.283443	2.63521	0.00840849	0.0455029	R04F11.5
WBGene00019142	366.316	405.921	326.712	0.283424	2.29348	0.0218204	0.0869175	btb-4
WBGene00006555	879.552	971.379	787.724	0.28337	2.79635	0.00516835	0.032474	tbx-36
WBGene00000883	46255.8	50944.3	41567.3	0.283061	3.5669	0.000361223	0.0049277	cyn-7
WBGene00010966	49.6689	56.9274	42.4104	0.283	1.40739	0.159312	0.323939	ND3
WBGene00019464	904.695	998.089	811.301	0.282893	2.97222	0.00295657	0.022514	K07B1.4
WBGene00019723	950.532	1049.06	852.003	0.282864	2.84434	0.00445037	0.0297064	fbxc-47
WBGene00044213	402.923	445.627	360.218	0.282839	2.47757	0.0132281	0.0619625	Y102A5C.36
WBGene00014135	69.2573	78.2146	60.3	0.282745	1.53988	0.12359	0.273111	ZK896.4
WBGene00008134	498.128	550.187	446.07	0.282623	2.65865	0.00784549	0.0433952	C47B2.9
WBGene00044734	286.733	317.972	255.495	0.282544	2.13061	0.0331211	0.114395	C01B4.6
WBGene00018911	25.3841	29.8382	20.9299	0.282489	1.31978	0.186908		F56A4.3
WBGene00012407	760.894	841.335	680.452	0.282395	2.46682	0.0136318	0.0632379	Y7A5A.1
WBGene00006927	45254.1	50175	40333.3	0.282288	2.15991	0.0307794	0.108962	vit-3
WBGene00013150	1289.1	1423.04	1155.15	0.282196	2.78837	0.00529736	0.0330777	Y53F4B.3
WBGene00013532	1746.86	1927.11	1566.61	0.282142	2.90157	0.00371302	0.0262671	Y73F8A.27
WBGene00008357	355.347	393.155	317.539	0.282104	2.36937	0.0178185	0.075809	nspc-16
WBGene00195239	1585.51	1749.16	1421.87	0.282091	2.8694	0.0041125	0.0280508	ZK1127.13
WBGene00007397	11.2258	14.2811	8.17036	0.282067	1.37264	0.169864		C07A4.2
WBGene00001150	73.6222	82.8682	64.3763	0.282034	1.5374	0.124197	0.273915	ech-1.1
WBGene00014000	932.772	1028.91	836.631	0.281874	2.81395	0.00489362	0.0315084	ZK550.6
WBGene00002116	9.35523	12.226	6.48443	0.281844	1.41494	0.157087		ins-33
WBGene00007620	4424.77	4878.16	3971.38	0.281829	3.0251	0.00248554	0.0199049	ocrl-1
WBGene00016564	3217.35	3544.56	2890.13	0.281815	3.21895	0.00128659	0.0123946	cmt-1
WBGene00015938	4159.39	4581.04	3737.74	0.281722	3.33227	0.000861407	0.00926412	anat-1
WBGene00003758	195.918	217.79	174.046	0.281681	1.99451	0.0460961	0.142812	nlp-20
WBGene00018046	573.623	634.854	512.393	0.281565	2.3482	0.0188646	0.0788652	F35D11.5
WBGene00021928	499.626	552.643	446.608	0.281537	2.32128	0.0202717	0.0829936	Y55F3AM.11
WBGene00012657	187.978	209.079	166.877	0.281498	1.92004	0.0548529	0.159847	Y39A1A.20
WBGene00015133	2289.96	2523.08	2056.84	0.281464	3.16207	0.00156653	0.0143749	mrpl-11
WBGene00012187	1444.57	1591.56	1297.58	0.281277	3.13662	0.00170907	0.0152123	rpb-11
WBGene00044090	4.10121	6.5165	1.68593	0.28124	1.81997	0.0687636		srbc-33
WBGene00017357	1311.93	1447.95	1175.92	0.281121	2.71704	0.00658692	0.0385572	F10E9.5
WBGene00017532	904.635	997.813	811.457	0.281111	2.84752	0.00440613	0.0294859	ent-5
WBGene00013269	1003.29	1106.22	900.347	0.281106	2.95165	0.00316077	0.0235871	Y57A10A.29
WBGene00014230	2124.7	2340.64	1908.77	0.281087	3.13355	0.00172705	0.0153333	ZK1128.4
WBGene00020397	572.407	631.743	513.07	0.281013	2.61963	0.00880261	0.0467627	pcbd-1
WBGene00020967	100.439	112.421	88.4565	0.280961	1.67556	0.0938246	0.227473	W03A5.2
WBGene00011916	2303.38	2542.11	2064.65	0.28079	2.66115	0.00778748	0.0432619	T22C1.5
WBGene00022766	2116.39	2333.34	1899.43	0.28072	2.90515	0.00367077	0.0260549	cblc-1
WBGene00018045	689.622	761.064	618.18	0.280623	2.57641	0.00998323	0.0509518	F35D11.4
WBGene00002033	2348.42	2589.37	2107.48	0.280567	2.84408	0.00445393	0.0297064	htp-2
WBGene00022337	47.6987	54.2857	41.1117	0.280562	1.4226	0.154852	0.317097	pals-16
WBGene00011743	3891.61	4287.51	3495.71	0.280555	3.08596	0.00202895	0.0172184	T13F2.2
WBGene00006572	996.682	1099.7	893.661	0.280303	2.70121	0.00690884	0.0399104	tin-9.1
WBGene00022250	714.871	789.197	640.545	0.280278	2.57811	0.00993438	0.0507868	Y73B6BL.29
WBGene00020189	862.206	951.772	772.639	0.280186	2.53959	0.0110983	0.0545715	tfbm-1
WBGene00009434	1545.54	1703.89	1387.18	0.279959	2.78817	0.00530069	0.0330777	F35E12.10
WBGene00020339	157.787	176.435	139.139	0.279854	1.6877	0.0914693	0.22354	ttr-59
WBGene00007338	44.8125	51.0952	38.5298	0.27983	1.40427	0.16024	0.325093	C05C12.6
WBGene00017239	580.124	640.627	519.62	0.279756	2.49018	0.0127679	0.0606535	F08B6.1
WBGene00005026	2325.15	2562.66	2087.64	0.27975	2.88118	0.00396195	0.0274795	sqv-8
WBGene00016900	57.0124	64.5648	49.46	0.279727	1.46705	0.142362	0.299989	C53C11.2
WBGene00018658	116.745	130.222	103.268	0.279699	1.76796	0.0770674	0.200121
WBGene00007015	1365.44	1505.19	1225.7	0.279663	2.82131	0.00478274	0.0309979	mdt-11
WBGene00007137	2891.62	3187.62	2595.63	0.27958	2.81365	0.00489821	0.0315195	B0285.4
WBGene00021442	2349.11	2587.9	2110.32	0.279475	2.97672	0.00291354	0.0223676	Y39A3CL.4
WBGene00017924	667.742	737.32	598.164	0.279267	2.4428	0.0145737	0.066392	mrps-21
WBGene00022452	4894.25	5385.7	4402.79	0.279237	3.34447	0.000824395	0.0089567	Y110A2AR.1
WBGene00012330	364.401	403.015	325.788	0.279029	2.25375	0.0242118	0.0931309	zip-3
WBGene00018902	2199.66	2425.14	1974.18	0.278973	2.73402	0.00625669	0.0371182	F55G1.6
WBGene00044527	312.847	345.873	279.821	0.278884	2.28997	0.0220228	0.0874263	Y39H10B.2
WBGene00003835	1843.01	2030.27	1655.75	0.278834	2.93968	0.00328553	0.0242236	nxf-2
WBGene00012992	1068.45	1177.54	959.355	0.278793	2.81271	0.00491266	0.0315506	mrpl-20
WBGene00015898	29.896	34.7061	25.086	0.278725	1.32331	0.185733	0.358768	sre-9
WBGene00017830	2917.95	3214.04	2621.87	0.278519	2.91173	0.00359436	0.0256838	rpb-8
WBGene00007097	455.518	505.51	405.526	0.278494	1.95142	0.0510073	0.152258	B0024.4
WBGene00008823	1654.28	1820.84	1487.71	0.278445	3.14022	0.00168824	0.0150639	F14H3.4
WBGene00194692	27.5012	32.1585	22.8438	0.278377	1.30752	0.191038		T02C12.5
WBGene00016677	1328.76	1464.73	1192.79	0.27822	2.70384	0.00685427	0.039649	C45G9.6
WBGene00020027	2487.82	2740.68	2234.95	0.278211	2.87023	0.00410177	0.0280375	R12C12.7
WBGene00018765	1665.62	1833.17	1498.07	0.278139	3.17391	0.00150399	0.0138918	mpc-2
WBGene00015099	2574.32	2836.75	2311.88	0.277966	2.7604	0.00577305	0.035249	ggtb-1
WBGene00044796	9.32552	12.1371	6.51396	0.277951	1.39624	0.162642		W03D8.11
WBGene00010846	1172.16	1292.96	1051.37	0.277886	2.58195	0.00982436	0.0503656	M04B2.2
WBGene00019680	2475.26	2724.24	2226.28	0.277865	3.09033	0.00199933	0.0170578	K12H4.5
WBGene00015233	2892.96	3185.13	2600.79	0.277751	2.96047	0.00307171	0.0232107	B0511.7
WBGene00016048	896.45	989.206	803.695	0.277708	2.43938	0.0147127	0.0668067	C24B9.3
WBGene00000093	942.628	1038.71	846.542	0.277503	2.70304	0.00687087	0.0397271	agt-1
WBGene00020636	3635.76	4001.5	3270.01	0.277372	3.03427	0.00241116	0.019492	T20H4.5
WBGene00015052	58.6309	66.4268	50.835	0.277344	1.42313	0.154697	0.317097	clec-52
WBGene00008260	118.534	132.391	104.678	0.2773	1.66905	0.0951076	0.229493	C52G5.2
WBGene00015010	144.893	161.31	128.477	0.277273	1.78435	0.0743665	0.195341	ptps-1
WBGene00013594	174.715	194.111	155.318	0.277211	1.82342	0.0682405	0.185122	Y87G2A.2
WBGene00016431	101.332	113.157	89.5069	0.277209	1.65919	0.097077	0.232442	C35A11.4
WBGene00009713	469.075	518.241	419.91	0.277153	2.27634	0.0228255	0.0896639	F44G4.3
WBGene00015693	383.49	424.271	342.71	0.277092	2.18502	0.0288876	0.104558	ugt-28
WBGene00008827	9.74608	12.5935	6.89869	0.276944	1.38123	0.167209
WBGene00021487	383.422	423.132	343.712	0.276852	2.3604	0.018255	0.0769982	comt-3
WBGene00014222	1277.21	1405.45	1148.97	0.276847	3.02134	0.00251657	0.0200869	trpp-3
WBGene00022783	959.462	1057.89	861.037	0.276463	2.48489	0.0129591	0.0611351	tomm-7
WBGene00008343	2025.78	2229.55	1822	0.276443	2.90438	0.0036798	0.0261045	C56A3.4
WBGene00077698	37.6228	44.0569	31.1888	0.276314	1.29945	0.193788	0.369264	lurp-4
WBGene00011033	1356.79	1496.75	1216.82	0.276297	2.45126	0.0142355	0.0653088	R05D11.5
WBGene00005646	142.022	157.822	126.221	0.276207	1.80692	0.0707743	0.189318
WBGene00009918	1780.51	1960.57	1600.45	0.276173	2.77834	0.00546373	0.0337808	gcsh-2
WBGene00016178	8659.57	9526.7	7792.45	0.276141	3.02557	0.00248164	0.0199049	mesp-1
WBGene00044537	21.8172	25.731	17.9035	0.275842	1.28702	0.198086		B0238.15
WBGene00020693	108.518	121.064	95.9716	0.275754	1.67402	0.0941266	0.227788	lron-8
WBGene00015284	242.903	269.244	216.562	0.275473	2.02901	0.0424576	0.135132	C01B10.10
WBGene00022043	2010.17	2214.11	1806.22	0.275438	2.63391	0.00844087	0.0456021	psf-3
WBGene00016353	1307.54	1438.08	1177	0.275416	2.9992	0.00270686	0.0212206	C33F10.4
WBGene00008464	990.679	1090.13	891.233	0.275135	2.77318	0.00555118	0.034189	E02H4.6
WBGene00015913	33618.3	37031.6	30204.9	0.275028	2.61362	0.00895895	0.0474391	C17F4.7
WBGene00008542	408.471	450.643	366.299	0.275019	2.35334	0.0186057	0.0780902	scav-6
WBGene00016440	20.6571	24.4485	16.8657	0.274822	1.28012	0.200502		gipc-1
WBGene00004086	3729.89	4101.31	3358.47	0.274787	3.04012	0.0023648	0.0193105	pph-4.2
WBGene00003958	1573.18	1729.29	1417.06	0.274756	3.12943	0.00175145	0.0155029	pcp-3
WBGene00020322	1278.74	1406.62	1150.85	0.274565	2.8581	0.0042619	0.0287927	T07F12.2
WBGene00011284	117.92	131.501	104.338	0.274565	1.67845	0.0932587	0.226484	ttr-27
WBGene00001578	1003.05	1105.21	900.898	0.274494	2.51431	0.0119265	0.057448	ges-1
WBGene00018014	1746.41	1921.61	1571.21	0.27427	2.80185	0.00508103	0.0321152	F33G12.2
WBGene00013967	1365.11	1502.63	1227.59	0.274155	2.71238	0.00668023	0.038872	ZK287.7
WBGene00022093	243.797	269.364	218.231	0.27412	2.15109	0.0314692	0.110393	Y69A2AR.22
WBGene00018988	7.66645	10.1726	5.16028	0.274024	1.42141	0.155198		F56F11.1
WBGene00011330	861.639	952.643	770.636	0.273919	2.10553	0.0352455	0.119119	T01D3.6
WBGene00018181	2386.87	2623.05	2150.7	0.273731	3.0996	0.00193784	0.0166557	F38E1.9
WBGene00009940	3251.65	3575.55	2927.76	0.273672	2.91613	0.003544	0.0254382	strl-1
WBGene00009673	1135.66	1249.49	1021.83	0.273531	2.75867	0.00580369	0.0353853	F43G9.13
WBGene00021785	1283.93	1411.4	1156.46	0.27349	2.93177	0.00337032	0.024607	Y51H7C.7
WBGene00020896	2359.16	2596.41	2121.91	0.273474	2.64392	0.00819512	0.0446979	T28D9.16
WBGene00015974	1467.66	1612.84	1322.48	0.273452	3.03733	0.00238686	0.019429	C18E3.5
WBGene00017247	138.554	153.919	123.189	0.273438	1.75343	0.0795276	0.204182	F08D12.3
WBGene00018084	32.5412	37.5681	27.5144	0.273333	1.30505	0.191874	0.367196	F36A4.5
WBGene00010421	99.3417	111.113	87.5701	0.273214	1.60681	0.108097	0.249914	slc-36.4
WBGene00009125	24.9281	29.2856	20.5706	0.273205	1.28072	0.200292		F25H5.2
WBGene00185048	429.388	473.752	385.025	0.27316	2.19464	0.0281891	0.102847	urm-1
WBGene00003953	8375.77	9195.38	7556.17	0.273084	3.41949	0.00062739	0.00743714	pbs-7
WBGene00007707	5201.26	5713.75	4688.78	0.273069	3.15368	0.00161223	0.0146363	C25A1.5
WBGene00021104	757.204	833.127	681.282	0.273056	2.67117	0.00755865	0.0424343	W09B6.4
WBGene00016129	750.15	826.265	674.036	0.273001	2.54148	0.0110385	0.0544454	C26B2.7
WBGene00000748	28.939	34.3145	23.5635	0.272999	1.27692	0.201629	0.378983	col-175
WBGene00000974	950.861	1046.23	855.487	0.272891	2.65939	0.0078282	0.0433387	dhs-11
WBGene00000950	52.2988	59.2855	45.3121	0.272815	1.39899	0.161815	0.327352	deg-1
WBGene00018527	13.1214	16.3554	9.88743	0.272803	1.31036	0.190075		F47B3.3
WBGene00010892	3903.57	4287.75	3519.38	0.272655	3.13626	0.00171116	0.0152203	dhhc-6
WBGene00012867	740.676	820.04	661.313	0.27257	1.94453	0.0518319	0.154034	seld-1
WBGene00011501	11034.7	12112.5	9956.89	0.272456	3.39174	0.000694504	0.00801665	rmd-1
WBGene00012652	1660.57	1827.72	1493.43	0.272454	2.58153	0.0098363	0.0504066	Y39A1A.14
WBGene00020990	8.41699	11.0272	5.80678	0.272425	1.39138	0.16411		W03D8.9
WBGene00044615	30.9753	35.7554	26.1952	0.272417	1.29974	0.193691	0.369264	B0252.8
WBGene00004385	1766.33	1943.08	1589.59	0.272242	2.65678	0.00788909	0.0435796	rnp-2
WBGene00011875	2157.4	2369.14	1945.65	0.272068	3.11678	0.00182836	0.016006	T20G5.14
WBGene00011828	2378.23	2612.18	2144.28	0.272034	3.05125	0.00227889	0.0187289	nepr-1
WBGene00044340	666.875	733.747	600.002	0.271975	2.51927	0.0117598	0.0569286	nspc-5
WBGene00007720	1406.8	1546.11	1267.49	0.271925	2.91341	0.00357503	0.0255746	C25D7.10
WBGene00002256	1636.93	1801.43	1472.42	0.271855	2.55911	0.0104939	0.0526248	lbp-4
WBGene00019537	11336	12455.2	10216.9	0.271804	2.92736	0.00341848	0.0248024	K08D12.3
WBGene00017292	83.6955	93.9592	73.4318	0.271736	1.50712	0.131781	0.284795	F09E5.16
WBGene00255426	123.623	137.569	109.677	0.271659	1.69561	0.089959	0.221425
WBGene00011735	11542.5	12666.4	10418.6	0.271657	3.39342	0.000690262	0.00798213	hip-1
WBGene00011870	91.0002	101.663	80.3378	0.271614	1.57572	0.115091	0.260789	T20G5.8
WBGene00001468	64.4268	72.7829	56.0707	0.271595	1.40405	0.160304	0.325119	flr-4
WBGene00021677	2041.46	2243.6	1839.32	0.271481	2.859	0.00424983	0.0287874	pgs-1
WBGene00007107	2192.14	2410.02	1974.26	0.271475	2.74313	0.00608571	0.0364809	pfd-4
WBGene00013958	2166.16	2380.56	1951.76	0.271463	2.82506	0.00472712	0.0307474	ZK265.6
WBGene00017065	152.203	168.645	135.761	0.271402	1.85456	0.0636593	0.175942	D2092.4
WBGene00044204	2158.82	2371.03	1946.61	0.271353	3.0582	0.00222669	0.01843	suds-3
WBGene00008566	42.3103	48.4164	36.2042	0.271323	1.33399	0.182208	0.355308	acox-1.3
WBGene00044290	684.469	752.911	616.026	0.271323	2.6487	0.0080802	0.0442901	B0035.18
WBGene00003055	1203.73	1323.02	1084.45	0.271311	2.85126	0.00435467	0.0292336	lon-1
WBGene00014019	2289.08	2516.22	2061.93	0.271259	2.73604	0.00621826	0.0369762	ZK632.12
WBGene00014206	42.5475	48.4511	36.6439	0.271237	1.34219	0.179535	0.351708	nit-1
WBGene00012532	141.689	157.209	126.169	0.271216	1.79997	0.0718658	0.191287	crp-1
WBGene00009662	517.14	569.102	465.177	0.271173	2.43551	0.0148706	0.06738	F43G6.10
WBGene00022373	1689.89	1857.71	1522.07	0.271064	2.72086	0.00651123	0.0382194	mrpl-15
WBGene00000392	1081.02	1188	974.033	0.271054	2.77662	0.00549272	0.0339436	cdd-2
WBGene00008769	1054.1	1158.43	949.779	0.270789	2.77155	0.00557898	0.034327	mrpl-13
WBGene00003509	1884.86	2070.07	1699.65	0.270694	2.9298	0.0033918	0.0247029	mxl-1
WBGene00008456	1513.07	1662.83	1363.31	0.270669	2.78287	0.00538808	0.0334754	E02H1.2
WBGene00010878	840.266	923.305	757.226	0.27054	2.84929	0.00438165	0.0293498	M05D6.5
WBGene00019818	95.601	107.093	84.1086	0.270526	1.55007	0.121125	0.269578	R02C2.7
WBGene00020295	574.681	632.495	516.867	0.270354	2.47668	0.013261	0.0620256	pqbp-1.2
WBGene00014150	256.915	283.921	229.909	0.270325	1.97461	0.0483128	0.147366	ZK909.6
WBGene00004282	816.337	897.949	734.725	0.270218	2.52461	0.0115826	0.0563018	rab-30
WBGene00001941	174.466	193.353	155.579	0.270211	1.82261	0.0683617	0.185364	his-18
WBGene00008273	289.18	318.837	259.523	0.27021	2.19196	0.0283825	0.103316	C53B4.3
WBGene00015579	1783.63	1958.9	1608.36	0.270201	2.88031	0.00397283	0.02751	C07H6.2
WBGene00001681	26.8155	31.376	22.2549	0.270181	1.26602	0.205508		gpc-1
WBGene00018052	111.256	124.4	98.1118	0.270158	1.54961	0.121235	0.269681	F35F10.1
WBGene00020340	343.643	378.487	308.798	0.270141	2.29765	0.0215816	0.0862657	T08B1.1
WBGene00010273	13.822	17.0281	10.6159	0.270049	1.28409	0.199112		srm-3
WBGene00002996	1107.76	1218.15	997.362	0.270015	2.5579	0.0105307	0.0527361	lin-7
WBGene00001755	5354.78	5874.97	4834.6	0.269998	3.20638	0.00134417	0.0127852	gst-7
WBGene00000692	91.3891	102.162	80.6162	0.269954	1.55895	0.119007	0.266726	col-118
WBGene00013015	1490.12	1635.36	1344.88	0.26987	3.10612	0.00189561	0.0163835	Y48E1C.2
WBGene00013604	826.98	909.082	744.879	0.269784	2.54665	0.0108762	0.0540027	Y87G2A.18
WBGene00008740	1349.37	1481.79	1216.95	0.269718	2.87042	0.00409932	0.0280358	F13D12.5
WBGene00009637	976.45	1073.35	879.553	0.269595	2.63194	0.00848988	0.045672	nspc-13
WBGene00011110	4844.33	5313.97	4374.68	0.269535	3.23079	0.00123447	0.0120841	prdx-3
WBGene00016768	256.555	282.977	230.132	0.269334	2.12802	0.0333352	0.114885	cyp-33E1
WBGene00012647	436.861	480.597	393.126	0.269328	2.37629	0.0174877	0.0747756	swt-4
WBGene00018959	3496.62	3838.68	3154.56	0.269309	2.93047	0.00338451	0.0246892	F56D1.1
WBGene00018793	1741.59	1911.75	1571.44	0.269298	2.97907	0.00289122	0.022269	mrpl-40
WBGene00010036	2269.17	2491.15	2047.2	0.26927	2.87428	0.00404956	0.0278148	cpar-1
WBGene00017676	1006.24	1105.4	907.082	0.269198	2.68454	0.00726306	0.0412652	F21F3.7
WBGene00010557	3104.61	3408.07	2801.14	0.269175	2.95823	0.00309407	0.0232831	mspn-1
WBGene00016844	4369.01	4793.29	3944.73	0.269144	3.11021	0.00186951	0.0162326	sucg-1
WBGene00001777	19.5096	23.1282	15.891	0.26906	1.25444	0.209683		gst-29
WBGene00023422	1062.39	1169.27	955.518	0.269003	2.3458	0.0189862	0.0791851	mrpl-21
WBGene00007045	1538.36	1689.18	1387.54	0.268959	2.81584	0.00486501	0.0313922	tag-189
WBGene00018723	389.391	429.795	348.988	0.268936	2.09757	0.0359433	0.120774	F53A3.7
WBGene00011731	1995.69	2190.32	1801.06	0.268881	2.95134	0.00316402	0.0235871	acbp-5
WBGene00008359	217.54	241.425	193.656	0.268793	1.69338	0.0903835	0.222087	nspc-17
WBGene00021153	2653.67	2911.44	2395.9	0.268674	3.06592	0.00217004	0.0181026	Y4C6A.3
WBGene00011244	74.0345	83.2299	64.8391	0.268669	1.44297	0.14903	0.309237	R11D1.3
WBGene00016209	1489.8	1636.66	1342.93	0.268563	2.69676	0.00700184	0.0402653	C29E4.12
WBGene00012565	2437.09	2673.88	2200.3	0.268516	3.02799	0.00246189	0.0197991	fbxa-210
WBGene00010958	25.8939	30.2384	21.5494	0.268475	1.26032	0.207553		ND4L
WBGene00011886	3635.41	3987.79	3283.03	0.26846	3.08049	0.00206662	0.0174236	T21B10.4
WBGene00012170	25.2317	29.6279	20.8356	0.268382	1.25344	0.210047		W01B6.3
WBGene00019153	2315.18	2538.77	2091.58	0.268377	3.15393	0.0016109	0.0146363	H04M03.3
WBGene00004199	2778.79	3049.17	2508.41	0.268357	2.97606	0.00291982	0.0223784	prx-14
WBGene00018305	1826.87	2005.48	1648.27	0.268345	2.82175	0.00477617	0.0309711	exos-8
WBGene00001482	1794.69	1969.62	1619.76	0.268337	2.91951	0.00350581	0.0252494	fog-2
WBGene00023487	1387.56	1525.57	1249.55	0.268305	2.48376	0.0130003	0.0612257	mrps-24
WBGene00019127	7597.22	8334.25	6860.19	0.268264	3.02806	0.0024613	0.0197991	cgt-3
WBGene00044608	1371.54	1505.99	1237.09	0.268259	2.74784	0.00599887	0.036201	glrx-22
WBGene00006951	310.832	343.217	278.448	0.268237	1.96813	0.0490526	0.148826	wrt-5
WBGene00020813	174.167	192.737	155.597	0.268139	1.8594	0.0629699	0.174681	T25G12.6
WBGene00014139	2942.48	3229.12	2655.83	0.268061	2.89353	0.00380932	0.026682	nstp-5
WBGene00003949	5653.1	6195.67	5110.52	0.26803	3.37394	0.000740995	0.00836406	pbs-3
WBGene00012821	42.0082	47.9001	36.1162	0.26791	1.32345	0.185685	0.358742	Y43F8B.11
WBGene00006924	68276.4	74845	61707.8	0.267803	3.26064	0.00111161	0.0111554	vig-1
WBGene00007697	1133.13	1244.4	1021.85	0.267769	2.67039	0.00757635	0.0424962	C24F3.2
WBGene00013867	7172.79	7859.76	6485.82	0.267765	3.42174	0.000622229	0.00738969	ZC373.2
WBGene00009138	1477.56	1621.17	1333.94	0.267648	2.88783	0.00387906	0.0270128	F25H9.6
WBGene00011056	561.083	616.888	505.277	0.267636	2.4066	0.016102	0.0710168	R06B9.5
WBGene00016982	32.3309	37.1531	27.5086	0.267515	1.2854	0.198651	0.375211	C56G2.9
WBGene00008457	1369.19	1505.33	1233.05	0.26747	2.44243	0.0145889	0.0664104	E02H1.5
WBGene00009294	1520.8	1668.7	1372.9	0.267457	2.80499	0.00503186	0.031947	F31D4.9
WBGene00013439	400.672	440.603	360.741	0.267347	2.27295	0.0230291	0.0901583	Y66D12A.13
WBGene00015160	2580.78	2831.69	2329.86	0.267344	2.8717	0.00408266	0.0279819	B0361.6
WBGene00007460	367.376	404.788	329.964	0.267297	2.10362	0.0354115	0.11949	C08F11.13
WBGene00012247	200.29	221.514	179.067	0.267191	1.80694	0.0707723	0.189318	W04E12.2
WBGene00219770	97.0215	108.001	86.0421	0.26719	1.54909	0.12136	0.269787
WBGene00015157	3264.93	3580.46	2949.4	0.267024	3.01572	0.00256368	0.0203357	B0361.3
WBGene00022386	261.972	288.71	235.234	0.26681	2.0941	0.0362514	0.121474	Y95B8A.6
WBGene00010909	1394.85	1529.97	1259.73	0.266793	2.88786	0.00387868	0.0270128	cisd-3.1
WBGene00004622	2.94541e+06	3.23129e+06	2.65954e+06	0.266756	2.84403	0.00445466	0.0297064
WBGene00012208	3006.48	3295.51	2717.45	0.266336	3.08556	0.00203167	0.0172186	W02D9.2
WBGene00007476	912.108	1001.78	822.431	0.266254	2.53047	0.0113911	0.0555193	C09E9.1
WBGene00017257	67.549	75.8112	59.2868	0.266243	1.44713	0.147861	0.307713	F08F1.3
WBGene00009238	56.3358	63.4823	49.1892	0.2662	1.39219	0.163866	0.33014	selt-1.2
WBGene00004498	10130.8	11104.9	9156.77	0.266015	3.00809	0.00262896	0.0207888	rps-29
WBGene00004499	20342.2	22289.5	18394.8	0.265969	3.16377	0.00155742	0.0143016	rps-30
WBGene00009013	880.831	968.723	792.939	0.265911	2.25918	0.023872	0.0922837	mrps-33
WBGene00014229	22.4968	26.3961	18.5975	0.265826	1.24053	0.214778		ZK1128.3
WBGene00016583	2395.66	2625.31	2166.02	0.265797	3.12256	0.00179284	0.0157817	tag-335
WBGene00021626	1530.84	1680.5	1381.19	0.265797	2.61269	0.00898317	0.0475437	rft-2
WBGene00000515	306.323	337.238	275.409	0.265775	2.19508	0.0281577	0.102793	ckc-1
WBGene00007833	160.907	178.02	143.795	0.265733	1.73118	0.0834197	0.211192	oac-6
WBGene00020933	4191.44	4597.17	3785.71	0.265709	2.79225	0.00523431	0.0327737	W02D3.4
WBGene00000843	4550.01	4987.35	4112.67	0.265679	2.97162	0.0029623	0.0225443	cup-2
WBGene00017801	3385.89	3711.94	3059.85	0.265663	2.95133	0.00316405	0.0235871	F26A1.1
WBGene00007780	1780.82	1952.67	1608.97	0.265586	2.84424	0.00445177	0.0297064	C27D8.4
WBGene00012993	31.431	36.2065	26.6556	0.265533	1.26477	0.205954	0.384033	dmsr-3
WBGene00013118	119.435	132.51	106.36	0.265458	1.6852	0.0919492	0.22426	Y51H4A.24
WBGene00003912	5294.93	5799.86	4789.99	0.265442	3.21758	0.00129277	0.0124228	pal-1
WBGene00000142	5159.91	5652.39	4667.42	0.265421	3.18016	0.00147196	0.0136843	aos-1
WBGene00013690	1395.48	1530.32	1260.64	0.265405	2.81806	0.00483146	0.0312343	hprt-1
WBGene00001793	5972.45	6541.53	5403.37	0.265391	3.24912	0.00115761	0.0115174	gsy-1
WBGene00009280	322.568	355.17	289.967	0.265377	2.14329	0.0320897	0.111963	F31B9.3
WBGene00000002	167.454	185.131	149.777	0.265321	1.84844	0.0645391	0.177298	aat-1
WBGene00021066	64.5045	72.3853	56.6237	0.265167	1.43711	0.150686	0.311506	W06H8.2
WBGene00004451	1894.77	2077.2	1712.34	0.264962	2.77529	0.00551525	0.0340334	rpl-37
WBGene00008199	716.16	785.947	646.372	0.264742	2.62705	0.00861293	0.0462082	C49C3.9
WBGene00008877	1543.7	1695.97	1391.44	0.264722	2.38919	0.0168854	0.0733561	rtcb-1
WBGene00004435	26822.4	29388.7	24256.1	0.264713	3.00743	0.00263465	0.0208209	rpl-23
WBGene00001758	125.93	139.681	112.179	0.264467	1.6119	0.106984	0.248488	gst-10
WBGene00012483	763.3	836.947	689.654	0.264407	2.66503	0.00769807	0.0429523	Y18D10A.16
WBGene00001234	3526.52	3861.6	3191.44	0.264387	3.18339	0.00145562	0.0135423	eif-6
WBGene00001309	4074.77	4463.92	3685.63	0.26436	3.03276	0.0024233	0.0195628	emr-1
WBGene00022440	13.3451	16.363	10.3271	0.264311	1.25702	0.208747		Y110A2AL.3
WBGene00077543	648.352	712.429	584.275	0.264236	2.33079	0.0197644	0.0816633	F27D4.8
WBGene00022663	876.369	961.068	791.67	0.264194	2.6956	0.00702614	0.0403371	glrx-21
WBGene00001749	6560.37	7187.52	5933.22	0.264105	2.94849	0.00319327	0.0237632	gst-1
WBGene00018720	24.6109	28.593	20.6288	0.264089	1.23914	0.215292		F53A3.1
WBGene00016740	1107.34	1215.42	999.273	0.263965	2.47144	0.013457	0.0627814	C48B6.2
WBGene00016759	145.535	160.908	130.161	0.26389	1.77619	0.0757015	0.197661	C49A9.5
WBGene00004930	5235.98	5735.57	4736.39	0.263844	2.95204	0.00315685	0.0235871	sod-1
WBGene00009358	25.6307	29.9615	21.2999	0.263807	1.23321	0.217499		F33C8.4
WBGene00009256	1339.04	1467.26	1210.82	0.263758	2.871	0.00409169	0.0280288	tut-2
WBGene00015011	3569.78	3909.32	3230.24	0.263631	3.03703	0.00238924	0.019429	B0041.8
WBGene00016097	985.735	1082.03	889.436	0.263607	2.44678	0.0144138	0.0659192	C25E10.8
WBGene00011272	2048.57	2246.9	1850.25	0.263588	2.59176	0.00954854	0.0494485	dtmk-1
WBGene00011407	241.486	266.918	216.055	0.263519	1.8495	0.0643861	0.177069	ppat-1
WBGene00010767	1026.72	1126.38	927.046	0.263465	2.55403	0.0106483	0.0531584	blos-9
WBGene00044690	228.171	251.524	204.819	0.263437	1.94665	0.0515762	0.153346	M02B7.7
WBGene00016055	2255.8	2469.47	2042.12	0.263422	3.15051	0.00162985	0.0147437	C24D10.4
WBGene00021394	2105.91	2310.67	1901.16	0.263366	2.51557	0.011884	0.0573215	Y38C1AA.1
WBGene00012002	2970.63	3254.17	2687.08	0.26336	2.94308	0.00324961	0.0240422	T24H10.4
WBGene00016989	1308.11	1433.21	1183.02	0.263273	2.87005	0.00410413	0.0280387	CD4.3
WBGene00012948	107.251	119.268	95.2341	0.263196	1.60245	0.109057	0.251177	dhhc-2
WBGene00021093	6139.46	6719.87	5559.04	0.263166	3.20356	0.00135738	0.0128628	W08F4.3
WBGene00017818	643.499	706.12	580.878	0.263155	2.44283	0.0145727	0.066392	F26D11.1
WBGene00016261	2062.07	2260.2	1863.94	0.263155	2.75956	0.00578795	0.0353062	C30F12.2
WBGene00000867	13009.9	14242.9	11776.8	0.263032	3.09509	0.00196752	0.0168649	cyb-2.2
WBGene00000797	662.631	727.191	598.071	0.263025	2.35939	0.018305	0.0771834	crn-4
WBGene00018867	910.906	998.803	823.01	0.263014	2.6481	0.00809449	0.044293	F55A12.10
WBGene00010305	764.176	838.915	689.437	0.262927	2.35918	0.0183152	0.0772011	F59A2.5
WBGene00010081	1610.71	1764.94	1456.49	0.26287	2.79608	0.0051727	0.0324854	F55A11.8
WBGene00015355	1523.58	1670.25	1376.9	0.262701	2.71578	0.00661208	0.0386589	C02F12.5
WBGene00009056	41.4373	47.0135	35.861	0.262611	1.29977	0.193681	0.369264	F22D6.15
WBGene00003926	8749.89	9576.36	7923.42	0.262589	3.14704	0.00164935	0.0148314	pas-5
WBGene00138720	721.025	791.591	650.458	0.26247	2.31783	0.0204585	0.0834111	F58H1.8
WBGene00010418	2398.6	2628.78	2168.42	0.262381	2.65938	0.00782849	0.0433387	H27A22.1
WBGene00016987	1094.31	1203	985.631	0.262312	2.19213	0.0283703	0.103316	CC8.2
WBGene00008236	2115.47	2320.02	1910.92	0.262176	2.54034	0.0110746	0.0545438	C50F4.12
WBGene00012699	41.2742	46.9152	35.6331	0.262038	1.29469	0.195428	0.371544	Y39B6A.41
WBGene00021904	1064.02	1165.71	962.332	0.261672	2.67831	0.00739948	0.0417257	Y55B1AL.2
WBGene00021922	1976.76	2162.81	1790.7	0.261648	3.1146	0.00184197	0.0161031	atg-3
WBGene00020711	5.60613	7.78383	3.42844	0.261631	1.46006	0.144273
WBGene00008122	336.3	370.483	302.118	0.261624	2.00474	0.0449904	0.140571	C47A4.1
WBGene00000798	958.029	1050.45	865.61	0.261577	2.46779	0.0135951	0.0631944	crn-5
WBGene00077658	1113.93	1219.34	1008.51	0.261538	2.91556	0.00355056	0.0254514	M106.8
WBGene00044049	161.229	177.927	144.531	0.261366	1.79343	0.0729034	0.192802	sfxn-5
WBGene00016808	2630.19	2878.63	2381.75	0.261212	2.98552	0.00283095	0.0219107	C50D2.5
WBGene00007580	6964.78	7622.66	6306.9	0.2612	2.97044	0.00297369	0.0226039	C14B1.9
WBGene00011274	1985.87	2173.7	1798.04	0.261185	2.92326	0.00346389	0.0250749	R53.5
WBGene00005374	36.8738	42.0196	31.7279	0.261038	1.2689	0.204476	0.38253
WBGene00002143	2003.62	2195.89	1811.35	0.26101	2.55341	0.0106673	0.0532193	inx-21
WBGene00001789	34.2152	39.1546	29.2757	0.260985	1.24971	0.211407	0.390456	gst-41
WBGene00012111	733.58	805.068	662.092	0.26098	2.32711	0.0199594	0.0821491	T28A8.5
WBGene00004453	13463.6	14737	12190.2	0.260872	2.86559	0.00416229	0.0283147	rpl-39
WBGene00015828	396.404	436.393	356.414	0.260846	2.02196	0.043181	0.136838	math-14
WBGene00008237	4021.37	4399.74	3643	0.260843	3.02324	0.00250083	0.0199863	nstp-10
WBGene00004497	11753.6	12852.8	10654.4	0.260693	3.22231	0.00127161	0.0123154	rps-28
WBGene00020222	177.064	195.395	158.733	0.260643	1.8159	0.069386	0.187018	fut-6
WBGene00001486	605.645	664.475	546.814	0.260635	2.31754	0.0204741	0.0834334	frh-1
WBGene00003369	1785.66	1958.18	1613.14	0.2606	2.39322	0.0167012	0.0728484	mlc-1
WBGene00020716	1584.62	1734.69	1434.56	0.260552	2.81422	0.0048896	0.0314984	phf-30
WBGene00043068	300.967	331.042	270.892	0.260522	2.05173	0.0401956	0.130225	F32E10.9
WBGene00020098	1077.1	1179.18	975.024	0.260237	2.74611	0.00603063	0.0362834	R144.10
WBGene00008541	16.1323	19.5912	12.6735	0.260154	1.23272	0.217682		F07A5.2
WBGene00012431	1825.63	1998.96	1652.29	0.260126	2.71369	0.00665388	0.0387889	Y11D7A.7
WBGene00009002	2115.24	2315.11	1915.37	0.260117	2.80406	0.00504635	0.0319962	hint-1
WBGene00044921	96.3294	107.231	85.4278	0.260078	1.51898	0.128767	0.280757	F53C11.9
WBGene00010117	1096.15	1200.5	991.796	0.26002	2.66393	0.00772339	0.0430559	nkb-3
WBGene00022702	3193.44	3491.66	2895.22	0.259775	3.15097	0.00162728	0.014731	cutc-1
WBGene00019225	627.563	687.919	567.207	0.259638	2.46462	0.013716	0.0635943	bgal-2
WBGene00015283	3338.77	3652.82	3024.71	0.259585	2.89136	0.0038358	0.0267792	C01B10.9
WBGene00000777	9242.39	10104.2	8380.59	0.259528	3.15452	0.0016076	0.014636	cpn-1
WBGene00044344	1341.59	1469.16	1214.02	0.259501	2.5942	0.009481	0.0492387	mrpl-39
WBGene00004677	365423	399832	331014	0.259397	2.82886	0.00467144	0.030556
WBGene00013881	2987.01	3266.26	2707.77	0.259376	3.08771	0.00201705	0.0171516	mans-4
WBGene00018406	2.75318	4.83281	0.673553	0.259344	1.9664	0.0492527		F44A2.7
WBGene00021504	19.2048	22.694	15.7155	0.259225	1.20817	0.226983		Y41D4A.1
WBGene00021548	1216.59	1332.48	1100.7	0.259201	2.51958	0.0117495	0.0569286	trx-4
WBGene00235330	7.24039	9.65932	4.82145	0.259098	1.37345	0.169612		F21C10.18
WBGene00000822	692.78	760.455	625.105	0.259096	2.15491	0.031169	0.109763	csq-1
WBGene00010721	1095.27	1200.57	989.978	0.25897	2.34933	0.0188071	0.0787281	K09E4.3
WBGene00016395	1894.34	2072.88	1715.8	0.258912	2.78078	0.00542279	0.0336206	C34B2.10
WBGene00015842	1435.86	1571.99	1299.72	0.258751	2.61787	0.00884801	0.0469648	C16C8.4
WBGene00013445	1756.42	1922.02	1590.83	0.258742	2.74122	0.00612117	0.0366054	Y66D12A.19
WBGene00008868	51.3115	57.9861	44.6369	0.25868	1.30141	0.193119	0.368724	F15G9.5
WBGene00017123	1035.95	1133.84	938.057	0.258676	2.67971	0.00736858	0.0416975	maoc-1
WBGene00011289	197.843	218.595	177.091	0.2585	1.69726	0.0896483	0.221002	R102.2
WBGene00006675	65.9826	74.0766	57.8886	0.258422	1.36834	0.171204	0.340301	twk-22
WBGene00021646	774.766	848.165	701.366	0.258416	2.48746	0.0128657	0.0609366	Y47G6A.21
WBGene00016701	927.91	1016.53	839.291	0.258408	2.49311	0.012663	0.060245	C46A5.5
WBGene00010248	164.534	181.353	147.715	0.25838	1.7664	0.077328	0.20043	F58D5.9
WBGene00021358	39.4313	44.7834	34.0792	0.258327	1.27012	0.204041	0.381996	Y37E11AL.2
WBGene00012908	2170.12	2375.28	1964.96	0.258324	2.62532	0.00865669	0.0462961	Y46G5A.18
WBGene00006895	50.5682	57.2281	43.9082	0.258314	1.28735	0.197973	0.374372	ver-2
WBGene00013181	961.213	1057.7	864.727	0.25831	1.92028	0.054822	0.159793	Y53H1B.2
WBGene00009530	18.5167	22.2343	14.7991	0.258302	1.21269	0.22525		F38B2.3
WBGene00016112	961.788	1053.54	870.035	0.258232	2.42264	0.0154081	0.0689336	C25H3.3
WBGene00023419	572.927	628.034	517.819	0.258229	2.32579	0.0200298	0.0822834	F53F4.16
WBGene00017770	2146.43	2346.22	1946.65	0.258226	3.03251	0.0024253	0.0195665	F25B4.7
WBGene00255605	3.06342	5.09969	1.02714	0.258154	1.83767	0.0661117		T23B3.8
WBGene00010982	59.303	66.4558	52.1501	0.258137	1.3575	0.174624	0.345054	flp-32
WBGene00043057	1500.05	1640.11	1359.99	0.257968	2.87238	0.00407398	0.0279524	M142.8
WBGene00008431	1403.88	1535.63	1272.12	0.25794	2.81334	0.00490305	0.0315213	piga-1
WBGene00206485	25.7995	29.8987	21.7003	0.257873	1.20753	0.227229		C10A4.13
WBGene00016581	15.5049	18.5931	12.4166	0.257871	1.21086	0.225951		C42C1.3
WBGene00022775	3302.17	3609.72	2994.61	0.257695	2.9228	0.003469	0.0250834	ZK616.5
WBGene00007394	344.748	378.036	311.46	0.257667	2.22316	0.0262048	0.0980004	C06H5.6
WBGene00021590	251.255	276.32	226.19	0.257641	1.88415	0.0595447	0.168477	Y46D2A.2
WBGene00009009	237.469	261.505	213.432	0.257626	1.85893	0.0630373	0.17483	F21D5.4
WBGene00016588	3529.19	3858.86	3199.52	0.257577	2.83483	0.00458501	0.0302701	hpo-12
WBGene00019895	5439.41	5946.46	4932.35	0.257515	2.90067	0.00372361	0.0263274	aagr-2
WBGene00022644	10754.1	11756.9	9751.41	0.257334	2.85813	0.0042615	0.0287927	dod-19
WBGene00022642	11940.2	13111.5	10768.8	0.257241	2.05504	0.0398748	0.129437	lipl-5
WBGene00022629	4239.07	4634.63	3843.52	0.257216	2.82949	0.00466221	0.0305269	ZC513.5
WBGene00020404	2064.61	2259.47	1869.75	0.257212	2.57148	0.0101264	0.0514181	T10B11.8
WBGene00008238	2626.26	2871.41	2381.12	0.257092	2.81011	0.00495245	0.0316755	C50F4.16
WBGene00009406	19.436	23.0975	15.7746	0.257075	1.20117	0.229687		F35C11.7
WBGene00013379	2856.12	3125.92	2586.31	0.257012	2.53135	0.0113626	0.055496	Y62E10A.13
WBGene00008933	217.277	238.757	195.796	0.25696	1.9439	0.0519077	0.154142
WBGene00017851	11.9546	15.4106	8.49851	0.256932	1.31197	0.18953		F27C1.1
WBGene00004305	4511.25	4927.05	4095.45	0.25692	3.20317	0.00135926	0.0128711	ran-4
WBGene00011193	902.735	988.021	817.448	0.256895	2.53274	0.0113175	0.055351	algn-13
WBGene00007473	14.406	17.4938	11.3182	0.256891	1.21661	0.223752		chil-8
WBGene00013433	622.347	681.675	563.018	0.256845	2.37755	0.0174279	0.0747201	Y66D12A.7
WBGene00022225	15.1055	18.1873	12.0237	0.256843	1.20933	0.226538		Y73B3B.3
WBGene00004478	39855.7	43525.3	36186.1	0.256749	3.20034	0.00137267	0.0129788	rps-9
WBGene00016629	166.197	183.745	148.649	0.256716	1.67676	0.0935899	0.226973	C44B7.7
WBGene00016591	936.13	1025.03	847.226	0.256713	2.38175	0.0172308	0.0742748	C42C1.13
WBGene00008842	6.39725	8.69661	4.0979	0.256678	1.39626	0.162637
WBGene00017358	2454.19	2684.2	2224.18	0.256644	2.62401	0.00869021	0.0464519	F10E9.7
WBGene00045268	267.481	294.242	240.72	0.256612	1.89807	0.0576873	0.1652	ttr-42
WBGene00009679	105.856	117.491	94.2209	0.256598	1.54899	0.121384	0.269787	F44D12.2
WBGene00004918	2882.83	3152.75	2612.91	0.256482	2.6492	0.00806828	0.044266	snr-5
WBGene00002072	7352.13	8040.01	6664.25	0.25643	2.6783	0.00739973	0.0417257	ima-1
WBGene00008123	373.958	409.754	338.162	0.256317	2.15732	0.0309808	0.109319	ent-4
WBGene00008390	219.744	265.283	174.205	0.256243	1.21339	0.224982	0.407273	D1086.3
WBGene00017226	29.752	34.1915	25.3125	0.256202	1.21062	0.22604	0.408261	fbxa-53
WBGene00004443	12889.1	14090.1	11688.1	0.256191	2.73926	0.0061577	0.0367158	rpl-29
WBGene00014698	11.871	14.7537	8.98821	0.256131	1.24754	0.2122		C37A5.3
WBGene00016152	44.7763	50.579	38.9736	0.256087	1.27725	0.201514	0.378879	pho-12
WBGene00014666	250.158	274.563	225.752	0.255997	2.01651	0.0437466	0.138013	C05D12.3
WBGene00012934	3785.7	4136.19	3435.21	0.255988	2.89966	0.00373573	0.0263546	gly-9
WBGene00008281	1846.88	2018.71	1675.06	0.255707	2.71571	0.00661339	0.0386589	C53D6.4
WBGene00194663	14.5087	17.7967	11.2206	0.255691	1.22043	0.222302		F38B2.6
WBGene00011694	145.511	161.096	129.926	0.25566	1.57968	0.114181	0.259355	T10G3.3
WBGene00012301	661.145	723.784	598.506	0.255633	2.43061	0.0150734	0.0679866	W06D11.3
WBGene00021757	1234.69	1350.75	1118.63	0.255629	2.56543	0.0103049	0.0520345	taco-1
WBGene00001385	15976.2	17451.2	14501.1	0.255557	2.92662	0.00342667	0.0248478	far-1
WBGene00001787	138.769	153.011	124.526	0.255532	1.68216	0.0925386	0.225233	gst-39
WBGene00013885	28.1923	32.4463	23.9384	0.255416	1.20479	0.228284
WBGene00017537	229.441	252.138	206.744	0.255385	1.89636	0.0579121	0.165621	F17A9.5
WBGene00023318	133.541	147.319	119.764	0.255335	1.66713	0.0954878	0.230028
WBGene00001039	537.157	588.431	485.882	0.255312	2.2915	0.0219345	0.0871842	dnj-21
WBGene00017674	510.441	559.748	461.134	0.255141	2.10366	0.0354082	0.11949	F21F3.4
WBGene00017708	843.242	922.928	763.557	0.255	2.39165	0.0167727	0.0730156	F22E5.9
WBGene00022346	184.567	203.225	165.909	0.254941	1.81317	0.0698052	0.18788	pals-17
WBGene00017160	227.085	250.168	204.001	0.254933	1.73749	0.0823002	0.20932	F01F1.3
WBGene00013726	426.262	467.048	385.476	0.254914	2.20478	0.0274698	0.101119	Y106G6H.16
WBGene00018419	1205.48	1318.24	1092.71	0.254863	2.54883	0.0108085	0.0537686	F44E2.6
WBGene00086551	1723.53	1882.34	1564.72	0.254794	2.89288	0.00381721	0.0267005	D2005.7
WBGene00002255	1082.06	1183.72	980.404	0.254763	2.51846	0.011787	0.0569614	lbp-3
WBGene00045407	1695.51	1854.79	1536.23	0.25474	2.4419	0.01461	0.0664615	T07D4.5
WBGene00022131	216.676	238.168	195.185	0.254719	1.86141	0.0626867	0.174046	Y71F9B.13
WBGene00014669	458.775	502.28	415.269	0.2547	2.25716	0.0239981	0.0925879	zipt-2.1
WBGene00017345	4.96907	7.18325	2.75488	0.254599	1.52663	0.126853
WBGene00009330	1286.73	1405.61	1167.86	0.254582	2.78817	0.00530073	0.0330777	F32D8.5
WBGene00008330	3298.15	3599.57	2996.73	0.254564	3.13325	0.00172885	0.0153348	C55A6.1
WBGene00020651	120.71	133.353	108.067	0.254534	1.61145	0.107082	0.248568	T21D12.12
WBGene00012188	2455.97	2683.83	2228.11	0.254443	2.66096	0.00779184	0.0432673	W01G7.4
WBGene00020500	2538.91	2772.86	2304.96	0.254324	2.85557	0.00429592	0.0289611	T14B4.3
WBGene00012179	13548.9	14777.9	12320	0.254291	3.4164	0.000634558	0.00749425	W01D2.1
WBGene00005513	4.94526	7.13563	2.75488	0.254267	1.51648	0.129397		sri-1
WBGene00015104	2824.82	3085.2	2564.45	0.254187	2.82506	0.00472722	0.0307474	B0280.9
WBGene00009055	397.345	435.39	359.299	0.254186	2.14097	0.0322766	0.11236
WBGene00011319	1951.69	2133.18	1770.21	0.254009	2.59261	0.00952502	0.0494035	T01C3.2
WBGene00010772	215.251	236.843	193.659	0.253982	1.78626	0.0740572	0.194968	K11D9.3
WBGene00019658	378.437	414.432	342.441	0.25397	2.21246	0.0269349	0.0996965	K11H12.1
WBGene00010408	2866.53	3130.34	2602.72	0.253858	2.8021	0.00507715	0.0321152	mboa-2
WBGene00020903	177.661	195.69	159.632	0.253809	1.75861	0.0786434	0.20281	acd-5
WBGene00018679	1207.93	1320.13	1095.72	0.25376	2.57364	0.0100636	0.0511807	F52C12.2
WBGene00011006	451.567	496.303	406.831	0.253714	1.88153	0.0598996	0.169068	ugt-47
WBGene00016607	1104.92	1207.73	1002.1	0.253655	2.55841	0.0105153	0.0526799	C43E11.9
WBGene00017548	13862.2	15122.7	12601.7	0.253625	3.17771	0.00148443	0.0137701	F18A1.7
WBGene00009964	28.2892	32.5237	24.0548	0.253534	1.19863	0.230672		fip-6
WBGene00021875	84.3019	93.7263	74.8774	0.253492	1.42147	0.155181	0.317505	Y54G2A.10
WBGene00000698	658.379	833.347	483.412	0.253442	1.27221	0.203297	0.381221	col-124
WBGene00001774	272.565	299.001	246.13	0.253252	2.03142	0.0422122	0.134726	gst-26
WBGene00020822	2603.09	2845	2361.18	0.253245	2.53386	0.0112815	0.055217	T26A5.6
WBGene00003990	1575.19	1719.74	1430.64	0.253156	2.82612	0.00471153	0.0307173	pfn-2
WBGene00012602	912.078	996.228	827.928	0.253087	2.60495	0.00918889	0.0481529	Y38E10A.24
WBGene00008007	42.099	47.8019	36.396	0.253036	1.23847	0.215543	0.395917	C38D4.7
WBGene00021046	310.67	341.453	279.886	0.252974	1.8169	0.0692327	0.186803	sedl-1
WBGene00011119	1226.02	1339.41	1112.63	0.252909	2.59897	0.00935031	0.0487587	mpc-1
WBGene00021541	4618.18	5039.5	4196.86	0.252855	2.96407	0.00303603	0.0229956	Y42H9B.3
WBGene00021350	35363.1	38559.9	32166.3	0.252756	3.26783	0.00108376	0.0109172	Y37E3.8
WBGene00004015	8358.53	9114.34	7602.72	0.252708	3.23536	0.00121491	0.0119754	phb-2
WBGene00009219	1101.97	1203.55	1000.4	0.252658	2.60965	0.00906349	0.0477706	dpm-3
WBGene00001427	9851.47	10748	8954.89	0.252656	2.97486	0.00293119	0.0223936	fkb-2
WBGene00015885	285.79	313.296	258.283	0.252639	2.01073	0.0443536	0.139338	fbxa-65
WBGene00008595	796.777	872.444	721.11	0.252541	2.2042	0.0275101	0.101151	clec-56
WBGene00008968	2745.33	2995.26	2495.4	0.252506	2.93182	0.00336983	0.024607	F20C5.3
WBGene00018270	1932.92	2110.45	1755.38	0.252488	2.66458	0.0077085	0.0429917	F41C3.4
WBGene00009995	1112.43	1215.23	1009.64	0.252448	2.57548	0.01001	0.0510302	F53F4.13
WBGene00009505	3791.33	4138.78	3443.88	0.252431	2.74779	0.00599992	0.036201	F37B12.3
WBGene00011072	192.165	211.183	173.148	0.252267	1.81105	0.0701326	0.188257	tag-209
WBGene00011573	205.702	226.524	184.88	0.252218	1.72528	0.0844767	0.212734	anmt-3
WBGene00019094	20.5872	24.4022	16.7722	0.252057	1.17807	0.23877		F59A7.7
WBGene00011746	9851.68	10746.7	8956.66	0.251972	2.9596	0.00308043	0.0232414	T13F2.6
WBGene00004468	5154.56	5618.35	4690.76	0.251848	3.30564	0.000947585	0.00993951	rpn-12
WBGene00000371	7648.6	8347.63	6949.57	0.251824	2.73948	0.00615358	0.0367114	cco-1
WBGene00019001	6420.33	7000.05	5840.62	0.251619	3.11766	0.0018229	0.0159801	ipgm-1
WBGene00022506	8.68349	11.1714	6.19561	0.251503	1.28579	0.198517		ZC21.6
WBGene00008220	136.778	151.138	122.418	0.251391	1.56852	0.116759	0.263353	C50B6.7
WBGene00008254	132.156	145.953	118.359	0.251374	1.61037	0.107318	0.248789	C51E3.9
WBGene00016943	1993.88	2273.57	1714.19	0.251008	1.20515	0.228144	0.410665	acdh-1
WBGene00011410	8014.33	8742.6	7286.06	0.250923	2.81026	0.00495019	0.0316755	T04A8.8
WBGene00019674	37.7276	42.8649	32.5903	0.250818	1.21812	0.223178	0.404984	K12C11.3
WBGene00000626	22.5572	27.1352	17.9791	0.250692	1.18073	0.23771		col-49
WBGene00010994	67.3047	75.2735	59.3359	0.250682	1.32651	0.184671	0.357812	lgc-25
WBGene00017461	946.516	1032.93	860.1	0.250677	2.57194	0.0101132	0.0513917	bath-28
WBGene00020783	649.581	711.033	588.128	0.250586	2.06148	0.0392575	0.128064	blos-4
WBGene00004914	5427.84	5921.76	4933.93	0.250568	2.71205	0.00668681	0.0388743	snr-1
WBGene00000269	1069.29	1166.56	972.023	0.250515	2.62778	0.00859431	0.0461366	bre-4
WBGene00017084	2651.35	2890.21	2412.49	0.250471	3.02105	0.00251904	0.020094	E01A2.1
WBGene00013329	69.3134	77.9086	60.7182	0.250357	1.26829	0.204694	0.382827	Y57G11C.40
WBGene00007309	178.698	196.363	161.034	0.250222	1.77344	0.0761552	0.19848	C04G2.10
WBGene00000206	11432.6	12455.1	10410.1	0.250211	3.27104	0.00107152	0.0108213	asb-1
WBGene00009638	1132.6	1235.32	1029.88	0.250196	2.75654	0.00584173	0.0355493	nspc-14
WBGene00017076	22.5135	26.1153	18.9117	0.250184	1.16917	0.242337		D2096.9
WBGene00007649	1943.28	2119.33	1767.23	0.25017	2.79522	0.00518651	0.0325561	C17G1.2
WBGene00007603	1224.8	1338.12	1111.48	0.250132	2.39452	0.0166421	0.0726704	C15C6.4
WBGene00008148	3186.98	3475.03	2898.93	0.250004	2.85488	0.00430532	0.0289785	C47E12.3
WBGene00018599	1354.62	1477.18	1232.06	0.249972	2.80544	0.00502472	0.031947	F48C1.6
WBGene00016421	4237.1	4620.24	3853.96	0.249831	2.8257	0.00471777	0.0307173	cdc-7
WBGene00022046	4197.86	4575.38	3820.34	0.249804	2.95857	0.00309072	0.0232831	Y66H1A.4
WBGene00004489	23171.3	25241.1	21101.4	0.249772	3.23544	0.00121457	0.0119754	rps-20
WBGene00015948	21.3553	24.8595	17.851	0.249771	1.16535	0.243879		C18A11.2
WBGene00016374	3641.39	3971.06	3311.71	0.249754	2.77298	0.00555458	0.0341934	swd-2.2
WBGene00015928	6851.06	7469.55	6232.58	0.249685	2.84494	0.00444203	0.029695	C17H12.2
WBGene00002093	14.5731	17.4908	11.6554	0.24956	1.17635	0.239454		ins-10
WBGene00044224	154.251	169.756	138.745	0.249421	1.64779	0.0993961	0.236065
WBGene00010667	915.865	999.564	832.165	0.249416	2.53885	0.0111216	0.0546652	K08E4.3
WBGene00007022	1816.25	1980.32	1652.19	0.249372	2.78255	0.00539336	0.0334919	mdt-22
WBGene00022503	17.9439	21.1575	14.7302	0.249339	1.16322	0.244741		ZC13.2
WBGene00019757	2363.18	2577.24	2149.12	0.249206	2.70578	0.00681443	0.0394902	memb-2
WBGene00009329	1203.97	1312.53	1095.4	0.249191	2.79753	0.00514955	0.0323878	F32D8.4
WBGene00020343	85.523	95.0026	76.0434	0.249096	1.41276	0.157725	0.321167	acs-3
WBGene00013127	3503.56	3817.38	3189.74	0.249047	2.98695	0.00281773	0.0218614	Y52B11A.8
WBGene00012558	1718.37	1872.87	1563.87	0.248924	2.86964	0.00410941	0.028049	Y37D8A.21
WBGene00006518	3043.4	3315.42	2771.37	0.248884	3.03691	0.00239019	0.019429	bckd-1B
WBGene00008775	7363.29	8021.72	6704.87	0.248873	3.05169	0.00227555	0.0187135	mogs-1
WBGene00185086	1820.34	1983.79	1656.89	0.248869	2.90767	0.00364138	0.0259264	F59A3.12
WBGene00000623	14.3115	17.2484	11.3747	0.24886	1.17891	0.238432		col-46
WBGene00010332	290.174	317.742	262.605	0.248858	1.96574	0.0493286	0.149309	F59D12.5
WBGene00194696	36.8782	41.8906	31.8658	0.248791	1.2111	0.225856	0.408102	EEED8.18
WBGene00008284	165.68	182.129	149.232	0.248669	1.70901	0.0874488	0.217945	C53D6.7
WBGene00001005	11493.4	12527.4	10459.4	0.248648	2.79861	0.00513234	0.0323274	dlc-1
WBGene00009676	260.899	285.892	235.905	0.248537	1.93522	0.0529635	0.156269	F44A6.4
WBGene00022713	7.95219	10.4471	5.45729	0.248472	1.3024	0.192781		ZK355.3
WBGene00009051	2818.49	3071.84	2565.14	0.248466	2.81514	0.00487554	0.0314396	nduf-6
WBGene00009522	44.7471	50.5681	38.9261	0.248412	1.22906	0.219051	0.4004	F38A1.9
WBGene00001433	920.65	1004.04	837.257	0.248395	2.57548	0.01001	0.0510302	fkb-8
WBGene00018668	856.647	935.914	777.379	0.248371	2.24459	0.0247946	0.0946023	bath-2
WBGene00015590	1233.83	1345.17	1122.48	0.248162	2.6481	0.00809463	0.044293	bath-15
WBGene00011189	410.141	448.894	371.387	0.248093	2.03978	0.0413727	0.132991	R10D12.8
WBGene00000639	27.7768	33.0306	22.523	0.248074	1.1653	0.243898		col-63
WBGene00013426	57.8541	64.6484	51.0598	0.247937	1.29999	0.193605	0.369264	Y66A7A.7
WBGene00009177	4841.58	5277.92	4405.25	0.247934	2.69511	0.00703645	0.0403371	F26H9.5
WBGene00006377	1505.93	1644.2	1367.67	0.24791	2.32978	0.0198176	0.0818038	syp-3
WBGene00016955	7317.77	7970.41	6665.12	0.2479	2.9916	0.0027752	0.0216235	perm-5
WBGene00013037	523.677	571.385	475.968	0.247884	2.3611	0.018221	0.0768802	Y49E10.18
WBGene00009992	6365.27	6936.84	5793.7	0.247706	2.74978	0.00596359	0.0360159	F53F4.10
WBGene00007334	386.214	422.045	350.382	0.247584	2.13928	0.0324132	0.112651	C05C10.7
WBGene00004931	3974.56	4328.91	3620.21	0.247524	2.93193	0.00336866	0.024607	sod-2
WBGene00020782	1823.96	1987.74	1660.18	0.24745	2.68459	0.00726187	0.0412652	T24H7.3
WBGene00022003	16.7009	20.1686	13.2331	0.247359	1.17047	0.241811		Y59E9AR.2
WBGene00001862	3683.4	4011.95	3354.86	0.247343	2.9075	0.00364332	0.0259264	him-3
WBGene00012968	379.113	414.429	343.797	0.247314	2.04986	0.0403784	0.130622	Y48A6B.7
WBGene00014917	189.588	208.07	171.106	0.2473	1.78825	0.0737357	0.19454
WBGene00011914	3293.81	3590.8	2996.81	0.247259	2.59691	0.0094066	0.0489519	T22C1.3
WBGene00007102	2695.05	2937.26	2452.84	0.247195	2.66825	0.00762479	0.0426928	B0024.13
WBGene00009622	18.136	21.4581	14.8138	0.247159	1.15602	0.247672		F41E7.6
WBGene00011117	593.619	648.276	538.961	0.247108	2.23474	0.0254341	0.0961222	R07E5.11
WBGene00016068	759.733	828.754	690.712	0.247098	2.43205	0.0150137	0.0678114	C24H10.2
WBGene00013617	5.13924	7.20772	3.07075	0.247017	1.42536	0.154053
WBGene00019329	412.696	451.142	374.25	0.246943	2.08859	0.0367449	0.122499	ceeh-1
WBGene00015755	4093.56	4461.12	3726.01	0.246902	2.63949	0.00830307	0.0450471	C14B9.10
WBGene00017962	85.3531	94.8415	75.8647	0.246888	1.38085	0.167326	0.334926	fbxa-72
WBGene00019092	90.2263	99.9227	80.5299	0.246825	1.43541	0.15117	0.312288	F59A7.5
WBGene00000970	3649.45	3973.74	3325.16	0.246726	2.94448	0.00323498	0.0239887	dhs-6
WBGene00017840	375.897	410.629	341.164	0.246695	2.08461	0.0371049	0.123377	ttm-2
WBGene00019058	71.9053	79.9796	63.8309	0.246688	1.35529	0.175326	0.345905	F58F9.4
WBGene00021392	2218.22	2417.62	2018.82	0.246606	2.59612	0.00942841	0.0490278	Y38A10A.7
WBGene00007826	1161.75	1265.99	1057.51	0.246523	2.66159	0.00777734	0.0432553	C30H6.9
WBGene00009216	42.3523	47.8059	36.8988	0.246502	1.21135	0.225762	0.40799	F28D1.6
WBGene00013436	2096.84	2287.31	1906.36	0.246459	2.38443	0.0171056	0.0739479	Y66D12A.10
WBGene00021167	230.087	252.587	207.587	0.246459	1.72998	0.0836334	0.211457	cyp-32B1
WBGene00004471	39121.5	42593.1	35649.8	0.246416	2.92414	0.00345412	0.0250219	rps-2
WBGene00001175	229.562	251.617	207.507	0.246292	1.84451	0.0651089	0.178364	egl-6
WBGene00045052	144.233	158.451	130.015	0.246095	1.61314	0.106714	0.248201	K12C11.6
WBGene00003997	448.546	489.624	407.468	0.246053	2.23145	0.0256513	0.0967995	pgp-3
WBGene00000189	985.445	1076.37	894.521	0.246029	2.15891	0.0308569	0.109055	arl-5
WBGene00021750	752.546	820.129	684.962	0.245935	2.54017	0.0110798	0.0545438	Y50D4C.6
WBGene00019880	78.7046	87.4499	69.9593	0.245925	1.34325	0.179192	0.351221	R05D3.6
WBGene00012932	2256.19	2458.59	2053.8	0.245855	2.58702	0.00968101	0.0499318	Y47D3A.21
WBGene00012858	1337.6	1461.09	1214.12	0.245835	2.13709	0.0325903	0.112928	Y44F5A.1
WBGene00022695	37.0771	42.0358	32.1183	0.245826	1.183	0.236809	0.419715	ZK328.6
WBGene00015008	311.213	340.248	282.179	0.245802	1.9505	0.0511168	0.152549	lmd-2
WBGene00008262	10946.5	11917.1	9975.92	0.2457	2.84284	0.00447141	0.0297895	ril-1
WBGene00011887	3672.81	3999.43	3346.2	0.245639	2.76764	0.00564642	0.034675	set-17
WBGene00017459	336.518	368.049	304.987	0.245626	1.9909	0.0464914	0.143583	F14D2.11
WBGene00000192	5711.83	6216.81	5206.84	0.245591	2.92918	0.00339858	0.0247029	arl-8
WBGene00015849	722.728	788.498	656.958	0.245557	2.32898	0.01986	0.0818992	C16C8.11
WBGene00017219	137.353	151.611	123.095	0.245522	1.51615	0.129481	0.281744	F07F6.7
WBGene00011981	407.778	445.014	370.543	0.245488	2.16304	0.0305379	0.108469	T24C2.2
WBGene00008420	759.765	828.67	690.861	0.245467	2.32704	0.0199633	0.0821491	D2030.11
WBGene00022599	13498.5	14683.2	12313.8	0.245379	3.19199	0.00141295	0.0132208	ZC395.10
WBGene00019656	1095.19	1193.09	997.29	0.24537	2.66565	0.00768402	0.0428927	slc-25A10
WBGene00016380	3022.63	3291.54	2753.72	0.245357	2.72933	0.00634632	0.0375974	ntp-1
WBGene00008414	1539.3	1677.16	1401.44	0.245351	2.53133	0.0113631	0.055496	D2030.4
WBGene00008302	8.57568	11.0517	6.09969	0.245196	1.25799	0.208396		pals-38
WBGene00009336	2482.34	2703.85	2260.83	0.245158	2.60712	0.00913081	0.0479866	F32D8.14
WBGene00015527	27.8711	31.9753	23.7668	0.245073	1.15054	0.249922		C06E2.1
WBGene00013259	924.842	1008.14	841.547	0.245061	2.41421	0.0157695	0.0700094	trpp-5
WBGene00010625	1311.83	1429.68	1193.99	0.245043	2.49749	0.0125075	0.0597277	K07C5.2
WBGene00012156	4514.96	4911.53	4118.38	0.245018	3.07947	0.00207369	0.0174702	ebp-2
WBGene00050885	189.358	207.618	171.097	0.24498	1.69757	0.0895887	0.220972	Y94H6A.12
WBGene00021235	53.3882	60.0263	46.7502	0.244899	1.24277	0.213952	0.393903	Y19D10B.6
WBGene00044485	29.3072	33.5423	25.0721	0.244881	1.16223	0.245141	0.429324	Y54G2A.41
WBGene00015756	1048.2	1147.44	948.968	0.244811	1.853	0.0638818	0.176236	C14C6.2
WBGene00011857	2605.79	2837.24	2374.34	0.24472	2.70861	0.00675664	0.0392445	T20D3.3
WBGene00000097	1363.28	1485	1241.56	0.24469	2.59023	0.00959127	0.0496295	aip-1
WBGene00018509	4996.82	5438.49	4555.15	0.244567	2.80519	0.00502872	0.031947	F46F11.6
WBGene00013900	32.2837	36.7741	27.7934	0.244523	1.1728	0.240875	0.424771	ugt-18
WBGene00018935	1643.22	1788.38	1498.07	0.244517	2.82444	0.00473635	0.0307598	skr-18
WBGene00219838	195.945	214.624	177.266	0.244465	1.74501	0.0809823	0.206958
WBGene00006492	3344.22	3641.09	3047.35	0.244412	2.68962	0.00715331	0.0407688	let-391
WBGene00010605	15785.9	17161.9	14409.9	0.24439	3.29604	0.000980589	0.0102018	K06G5.1
WBGene00019140	247.565	270.974	224.156	0.244309	1.81804	0.0690575	0.186616	bath-3
WBGene00017892	2214.15	2424.09	2004.21	0.244296	1.82248	0.0683817	0.185378	F28B4.3
WBGene00010905	1428.32	1554.99	1301.65	0.244282	2.68138	0.00733198	0.0415826	mrps-34
WBGene00001034	2982.1	3249.88	2714.32	0.244197	2.40376	0.0162274	0.0713728	dnj-16
WBGene00019162	11698	12726.7	10669.2	0.244147	2.89883	0.00374559	0.026395	eif-1.A
WBGene00012253	6977.42	7609.57	6345.27	0.243804	2.22604	0.0260118	0.0976687	clec-50
WBGene00022566	4.07902	6.14147	2.01656	0.243746	1.56001	0.118757		ZC239.3
WBGene00020566	37.0864	42.0534	32.1194	0.243624	1.17828	0.238684	0.421957	ttr-7
WBGene00003540	32.9191	37.6561	28.1822	0.24361	1.16144	0.245465	0.429656	nas-21
WBGene00008768	1642.41	1787.09	1497.74	0.243563	2.78656	0.00532711	0.0331774	F13G3.10
WBGene00005036	12.2487	14.9462	9.55109	0.24349	1.16764	0.242952		sra-10
WBGene00007196	6481.68	7047.63	5915.73	0.243482	3.047	0.00231135	0.018959	B0513.4
WBGene00015905	611.401	667.466	555.335	0.243479	2.07005	0.0384475	0.126391	C17E7.12
WBGene00010383	742.771	809.469	676.074	0.243468	2.40252	0.0162825	0.0715657	mpst-3
WBGene00219447	10.5799	13.2701	7.88973	0.243461	1.21112	0.225848		C06H5.14
WBGene00013481	4723.13	5139.23	4307.02	0.243369	2.72429	0.00644403	0.0380174	Y69H2.3
WBGene00044423	351.619	384.592	318.646	0.243306	1.89345	0.0582977	0.166325	F53F10.8
WBGene00010195	1682.68	1831.32	1534.05	0.243204	2.61201	0.00900113	0.0475993	pot-2
WBGene00013904	57.9018	64.6944	51.1091	0.243073	1.25644	0.208958	0.387674	ugt-6
WBGene00011309	506.611	552.415	460.807	0.243032	2.19008	0.0285188	0.103605	R186.8
WBGene00002021	826.212	899.721	752.702	0.243024	2.47837	0.0131986	0.0618927	hsp-17
WBGene00019661	83.4873	92.3393	74.6354	0.242956	1.39069	0.164318	0.330684	K11H12.5
WBGene00001937	198.69	217.564	179.815	0.242945	1.70654	0.0879081	0.218677	his-63
WBGene00006397	2112.9	2301.07	1924.73	0.242918	2.45799	0.0139716	0.0643234	taf-13
WBGene00001095	1363.31	1485.25	1241.37	0.242879	2.37958	0.0173323	0.0745468	dars-2
WBGene00011035	2135.17	2324.03	1946.3	0.242862	2.59739	0.00939342	0.0489204	snrp-27
WBGene00007841	107.236	118.368	96.1052	0.24285	1.47518	0.140163	0.296879	C31C9.7
WBGene00019197	193.43	212.214	174.646	0.242845	1.66255	0.096402	0.23152	H14A12.5
WBGene00018478	8.49817	10.7901	6.20628	0.242815	1.22829	0.219337		otpl-5
WBGene00003539	1532.88	1668.34	1397.42	0.242775	2.63254	0.00847498	0.0456212	nas-20
WBGene00012465	1164.54	1268.95	1060.13	0.242771	2.36573	0.0179946	0.0762527	Y17G7B.12
WBGene00021200	3467.47	3772.29	3162.65	0.242722	2.70586	0.0068128	0.0394902	cyp-31A3
WBGene00012452	235.505	257.862	213.147	0.242661	1.82152	0.0685277	0.185578	Y17D7B.4
WBGene00008364	1441.54	1568.96	1314.13	0.242653	2.5735	0.0100676	0.0511808	slc-25A26
WBGene00045348	104.417	115.398	93.4365	0.242527	1.36965	0.170796	0.339702
WBGene00006601	6498.74	7061.25	5936.23	0.242364	3.22267	0.00127003	0.0123095	tpi-1
WBGene00023450	624.661	680.684	568.637	0.242183	2.20446	0.0274917	0.101151	T12D8.10
WBGene00006913	4579.62	4981.88	4177.37	0.242096	2.64325	0.00821136	0.0447187	vha-4
WBGene00017982	3198.93	3480.94	2916.92	0.24196	2.52519	0.0115636	0.0562311	hpo-18
WBGene00017087	680.005	740.812	619.199	0.241742	2.2713	0.0231287	0.0903819	E01A2.5
WBGene00000996	2859.95	3109.09	2610.81	0.241634	2.82832	0.00467934	0.030592	dif-1
WBGene00018859	12.3604	15.0468	9.67405	0.241618	1.16294	0.244852		F55A4.7
WBGene00184990	1103.43	1201.01	1005.84	0.241606	2.45472	0.0140996	0.0648072	C14B1.12
WBGene00019430	25.5674	29.7354	21.3994	0.241496	1.12506	0.260565		K06A5.2
WBGene00008165	5224.84	5680.12	4769.55	0.241443	2.802	0.00507867	0.0321152	C47G2.4
WBGene00007684	1702.27	1852.88	1551.66	0.241427	2.43219	0.0150079	0.0678114	C18E9.4
WBGene00235325	40.8309	45.9664	35.6954	0.241394	1.1873	0.235109	0.417735	C08D8.7
WBGene00017005	1155.63	1257.88	1053.38	0.241311	2.42595	0.0152684	0.0685012	D1007.8
WBGene00013422	874.796	953.528	796.063	0.241264	2.13818	0.0325018	0.112836	Y66A7A.2
WBGene00012106	1247.8	1358.15	1137.46	0.241171	2.3431	0.0191244	0.0795862	T27F6.7
WBGene00007702	345.336	376.578	314.094	0.241131	2.03297	0.0420551	0.134439	C24H11.5
WBGene00019677	970.816	1057.47	884.167	0.241042	2.2672	0.0233778	0.0910487	K12H4.2
WBGene00009436	1741.37	1892.63	1590.11	0.240851	2.77606	0.00550219	0.0339857	marb-1
WBGene00016531	81.6373	90.3712	72.9035	0.24081	1.32314	0.185788	0.358769	C39D10.3
WBGene00012829	2027.55	2205.44	1849.66	0.24079	2.53076	0.0113817	0.0555084	Y43F8C.7
WBGene00044322	465.2	507.962	422.439	0.240764	1.87728	0.0604797	0.170141	tag-280
WBGene00015116	642.296	700.198	584.395	0.240749	2.17018	0.0299932	0.107101	pacs-1
WBGene00021327	3027.51	3291.8	2763.21	0.240483	2.63031	0.00853058	0.0458523	mrpl-38
WBGene00016930	993.107	1080.57	905.641	0.240479	2.41895	0.0155654	0.0694428	madf-6
WBGene00022864	969.067	1054.45	883.68	0.240385	2.39794	0.0164874	0.0721247	ZK1236.5
WBGene00013405	1801.7	1958.89	1644.5	0.240286	2.60973	0.00906128	0.0477706	tdpt-1
WBGene00010944	80.2124	88.9576	71.4671	0.240219	1.3372	0.181156	0.353949	M176.5
WBGene00016912	35.4435	40.0459	30.8412	0.24021	1.16565	0.243755	0.428132	clec-86
WBGene00022474	360.862	393.865	327.86	0.240188	2.01387	0.0440228	0.138524	zig-9
WBGene00004242	7221.64	7848.74	6594.55	0.240026	2.71769	0.00657386	0.0384984	puf-6
WBGene00011045	2163.18	2355.56	1970.8	0.239951	2.25502	0.0241319	0.0929982	gpx-2
WBGene00022292	367.981	400.853	335.108	0.239905	2.08821	0.0367786	0.122511	Y75D11A.3
WBGene00006567	1669.84	1816.69	1523	0.239872	2.42069	0.0154913	0.0691604	tgt-2
WBGene00018025	43.0745	48.2861	37.8628	0.239855	1.19956	0.230311	0.412635	F35A5.2
WBGene00020703	93.7788	103.392	84.166	0.239813	1.43285	0.151899	0.313132	T22F7.4
WBGene00021763	8489.73	9229.03	7750.43	0.239765	2.60936	0.0090711	0.0477909	Y51F10.2
WBGene00020398	4023.41	4372.58	3674.23	0.239603	2.68076	0.00734547	0.0416313	cerk-1
WBGene00017108	381.782	416.483	347.081	0.239481	2.04461	0.0408936	0.131816	cyp-43A1
WBGene00017071	2373.58	2581.9	2165.27	0.239437	2.41437	0.0157626	0.0700094	aagr-1
WBGene00003431	10.5579	13.9915	7.12436	0.239418	1.30242	0.192772		msp-33
WBGene00019270	159.267	175.019	143.514	0.239297	1.50217	0.133053	0.286285	H41C03.3
WBGene00000920	46.4678	52.1185	40.8172	0.239275	1.20178	0.229447	0.411937	daf-28
WBGene00013353	1967.83	2138.17	1797.48	0.239144	2.69535	0.00703148	0.0403371	Y59A8B.21
WBGene00017360	1002.81	1091.7	913.927	0.239143	2.26915	0.0232595	0.0907261	F10E9.11
WBGene00013094	2943.79	3199.96	2687.62	0.239065	2.51393	0.0119393	0.0574879	Y51H1A.3
WBGene00010140	1307.42	1423.38	1191.46	0.239051	2.24686	0.0246488	0.0942714	F56A8.4
WBGene00015102	109618	119082	100155	0.23904	2.75704	0.00583266	0.035511	cpg-2
WBGene00022683	109.323	120.264	98.3826	0.239033	1.43886	0.150189	0.310941	ZK185.3
WBGene00003064	2518.9	2739.48	2298.31	0.239	2.41464	0.0157506	0.0699997	lpd-8
WBGene00018137	7356.96	7987.68	6726.24	0.238867	2.96575	0.00301944	0.0228971	bath-41
WBGene00006963	1971.61	2143.01	1800.21	0.238847	2.54183	0.0110272	0.0544321	xpa-1
WBGene00012497	7078.69	7688.34	6469.04	0.238835	2.80697	0.00500106	0.0318624	ragc-1
WBGene00008120	1989.96	2163.65	1816.26	0.238775	2.46897	0.0135501	0.0631233	C46F11.5
WBGene00018361	3098.62	3368.59	2828.65	0.238701	2.47944	0.013159	0.0617522	F42G8.10
WBGene00009131	1864.22	2027.66	1700.78	0.238645	2.3774	0.0174353	0.074727	F25H8.1
WBGene00000500	3699.28	4018.23	3380.33	0.238614	2.76471	0.00569736	0.0349206	chn-1
WBGene00000987	2431.57	2644.25	2218.88	0.238517	2.40683	0.0160919	0.0709968	dhs-24
WBGene00009734	973.847	1059.84	887.86	0.238475	2.29783	0.0215713	0.0862514	F45G2.8
WBGene00015599	21.0672	24.5345	17.5999	0.23844	1.11161	0.266306		fbxa-164
WBGene00011239	3344.1	3631.68	3056.53	0.238429	2.77885	0.00545515	0.0337769	pges-2
WBGene00015731	765.685	833.646	697.723	0.238412	2.19768	0.027972	0.102347	C13B7.6
WBGene00006566	2006.71	2182.24	1831.18	0.238388	2.39623	0.0165647	0.0723819	tgt-1
WBGene00001155	4169.53	4525.47	3813.59	0.238377	3.06517	0.0021755	0.0181121	ech-6
WBGene00000375	2179.21	2368.19	1990.22	0.238356	2.56245	0.0103935	0.0523826	cyp-44A1
WBGene00002242	57.3622	64.0799	50.6445	0.238353	1.21573	0.224089	0.406315	kvs-1
WBGene00006621	64.4781	71.6581	57.2981	0.238345	1.28161	0.199979	0.376936	try-3
WBGene00020286	1545.24	1681.18	1409.29	0.23832	2.28708	0.0221911	0.0879303	T06A10.3
WBGene00015853	1635.92	1777.43	1494.42	0.238301	2.62044	0.00878165	0.0467098	C16C8.16
WBGene00003209	12176.9	13222.9	11130.9	0.238288	2.80986	0.00495634	0.0316755	mel-26
WBGene00010459	865.116	941.739	788.493	0.238187	2.14959	0.0315878	0.110673	slc-25A32
WBGene00020528	53.038	59.5792	46.4969	0.23818	1.1924	0.233104	0.415663	lgc-54
WBGene00012251	430.51	470.763	390.257	0.238177	1.6782	0.0933088	0.226484	clec-49
WBGene00015460	1162.22	1263.78	1060.66	0.238132	2.39128	0.0167897	0.0730197	C05C8.1
WBGene00011834	6540.07	7102.6	5977.53	0.238063	2.74336	0.00608134	0.0364809	dvc-1
WBGene00017348	1062.83	1155.38	970.272	0.23794	2.42238	0.0154191	0.068959	F10E7.6
WBGene00007368	236.981	258.791	215.17	0.237938	1.74329	0.0812836	0.207562	C06B8.2
WBGene00009617	292.298	319.776	264.82	0.237913	1.6521	0.0985148	0.234774	F41E7.1
WBGene00015674	16.7904	19.7982	13.7826	0.237803	1.11407	0.26525		C10E2.4
WBGene00020619	13.1974	16.1037	10.291	0.23778	1.14701	0.251376		T20D4.13
WBGene00006061	3757.63	4079.41	3435.85	0.237755	2.83943	0.00451948	0.0299927	stl-1
WBGene00011662	7018.02	7615.58	6420.47	0.237498	2.98749	0.00281277	0.0218614	T09F3.2
WBGene00008131	2520.45	2738.39	2302.51	0.237424	2.53744	0.0111668	0.0547607	C47B2.2
WBGene00010637	821.46	893.974	748.946	0.237381	2.15729	0.030983	0.109319	K07F5.12
WBGene00175030	1296.02	1408.97	1183.08	0.237379	2.36624	0.0179696	0.0761976	Y53C12A.10
WBGene00013765	1413.58	1538.07	1289.09	0.237265	2.18684	0.0287542	0.104252	cdkr-3
WBGene00000896	4624.35	5019.43	4229.28	0.237263	2.81352	0.00490029	0.0315195	dad-1
WBGene00044310	527.402	573.676	481.128	0.237198	2.19507	0.0281583	0.102793	H20J04.9
WBGene00000155	9685.2	10505.1	8865.29	0.237169	3.16588	0.00154614	0.0142185	app-1
WBGene00007221	5148.33	5591.04	4705.61	0.237131	2.62367	0.00869886	0.0464572	cpna-3
WBGene00019731	146.927	161.478	132.376	0.237026	1.48349	0.137944	0.293441	M02D8.5
WBGene00018932	859.25	935.596	782.904	0.236878	2.10682	0.0351329	0.118896	mrpl-2
WBGene00044489	17.7957	21.1336	14.4578	0.236867	1.11495	0.264873		pudl-1
WBGene00022582	75.7452	83.812	67.6785	0.236785	1.32739	0.184379	0.357596	R05D3.6
WBGene00006618	3138.04	3411.38	2864.7	0.236566	2.33474	0.0195571	0.0809644	trt-1
WBGene00016874	332.245	362.067	302.423	0.236429	1.90297	0.0570444	0.163948	C52B11.5
WBGene00015950	21.6121	25.5077	17.7165	0.23633	1.10722	0.268197		C18A11.4
WBGene00003925	5981.06	6488.55	5473.57	0.236322	2.91544	0.00355183	0.0254514	pas-4
WBGene00017720	41.4936	46.8415	36.1457	0.236282	1.14923	0.25046	0.434938	F22F7.2
WBGene00003738	945.893	1029.63	862.154	0.236232	2.06465	0.0389565	0.127498	nid-1
WBGene00019646	46.7394	52.3294	41.1494	0.236181	1.18664	0.235368	0.418006	K11D12.6
WBGene00018707	21.3075	24.6869	17.928	0.236019	1.10127	0.27078		oac-31
WBGene00015794	87.4221	96.4012	78.443	0.235996	1.35871	0.174237	0.344456	C15F1.1
WBGene00044170	41.5898	46.6705	36.5091	0.235869	1.16764	0.24295	0.427248
WBGene00007901	24.2068	27.7576	20.6559	0.235864	1.10567	0.268871		C33D9.8
WBGene00044188	1029.59	1119.46	939.725	0.23586	2.24306	0.0248928	0.0947501	F28F8.9
WBGene00013611	385.761	419.729	351.793	0.23576	2.067	0.038734	0.12694	Y102A5C.2
WBGene00194915	17.1586	20.2162	14.101	0.235704	1.10408	0.269559		JC8.16
WBGene00021133	1236.29	1344.33	1128.25	0.235695	2.14084	0.0322869	0.112366	tomm-22
WBGene00020722	131.376	144.237	118.516	0.235676	1.4654	0.142813	0.30064	T23B12.8
WBGene00008435	298.539	325.738	271.34	0.235625	1.86558	0.0620995	0.172868	glna-2
WBGene00017413	94.4283	104.003	84.8534	0.235564	1.37862	0.168012	0.336155	F13A2.4
WBGene00010971	160.647	175.854	145.44	0.235513	1.61892	0.105465	0.246059	R01E6.7
WBGene00017062	3439.18	3731.16	3147.21	0.235229	2.75726	0.00582886	0.0355048	glrx-3
WBGene00012205	2920.06	3169.17	2670.96	0.23518	2.61359	0.00895969	0.0474391	W02B12.10
WBGene00012482	9.93808	12.2998	7.57634	0.235165	1.1634	0.244667		clec-106
[truncated: 21,021 more rows]
